# Supplementary material for: The Sail-Backed Reptile Ctenosauriscus from the Latest Early Triassic of Germany and the Timing and Biogeography of the Early Archosaur Radiation
Source: PLoS One. 2011 Oct 14;6(10):e25693. doi: 10.1371/journal.pone.0025693 (PMC3194824; doi:10.1371/journal.pone.0025693)
Supplement: Materials S1 — Data matrix for the revised analysis of the Brusatte et al. [39] dataset. (TXT) [file pone.0025693.s002.txt]

xread
193 59
Erythrosuchus	0	0	0	1	0	0	0	0	0	0	0	0	0	2	1	0	0	1	0	1	0	1	0	0	0	0	0	0	1	0	0	0	0	0	0	0	0	1	0	0	0	1	0	0	0	0	?	0	0	0	0	0	0	0	0	0	0	0	0	0	0	?	0	0	?	0	0	0	?	0	0	1	0	0	1	0	0	0	0	0	0	0	0	0	0	0	1	0	0	0	0	?	0	0	1	?	?	0	0	0	0	0	?	?	0	0	1	1	?	0	0	0	0	0	?	0	0	0	0	0	0	0	0	0	0	0	0	0	0	0	0	0	0	0	0	0	?	0	0	0	?	0	0	?	?	0	0	0	0	0	0	?	0	0	?	0	0	0	0	1	?	0	0	0	0	0	1	0	0	0	0	0	0	0	0	0	0	0	0	?	0	1	0	0	0	0	?	0	0	?	0	0	?
Euparkeria	0	0	0	0	0	1	0	0	1	0	0	0	0	2	1	0	0	0	0	0	0	1	0	0	0	0	0	1	1	0	0	1	0	0	0	0	0	0	0	0	0	0	0	0	0	0	0	0	0	0	0	0	0	0	0	0	0	0	0	0	0	0	0	0	0	0	0	0	0	0	0	0	?	0	1	0	0	0	0	0	0	0	0	0	1	0	0	0	0	0	0	0	0	0	0	0	0	0	0	0	0	0	0	0	0	0	0	0	?	0	0	0	0	0	?	0	0	0	0	0	0	0	0	0	0	0	0	0	0	0	0	0	0	0	?	0	?	0	0	0	0	0	0	1	0	0	0	0	0	0	?	0	0	0	?	?	0	0	0	0	0	0	0	0	0	0	0	0	0	0	0	0	0	0	0	0	0	0	0	0	0	0	0	0	0	0	0	0	0	?	0	0	?
PROTEROCHAMPSIDAE	1	0	0	0	0	0	0	0	0	0	0	0	0	0	0	1	0	0	0	0	0	0	1	0	0	0	0	0	0	0	0	0	0	0	0	2	0	0	0	0	0	0	0	0	0	0	0	0	0	0	1	0	0	0	0	0	0	0	1	0	0	?	?	?	0	?	?	?	?	?	0	0	0	0	0	0	0	0	0	0	0	0	0	0	0	0	0	0	0	0	0	0	0	0	0	1	0	0	0	0	0	0	0	0	0	0	0	0	?	0	0	0	0	0	?	0	0	0	0	0	0	0	0	0	0	0	0	0	0	0	0	0	0	0	?	0	?	?	?	?	0	0	0	0	0	0	?	0	0	0	?	?	0	0	?	0	0	0	0	0	0	0	0	0	0	0	0	0	0	0	0	0	0	0	0	?	0	0	0	0	0	0	1	0	0	0	0	0	0	?	0	0	?
Scleromochlus	1	0	1	0	0	2	?	0	1	0	0	0	0	0	?	0	0	0	?	0	1	1	0	0	0	0	0	0	1	?	?	0	0	0	0	0	?	0	?	0	0	1	0	0	0	?	?	?	0	0	?	2	?	0	0	?	?	?	?	?	?	?	?	1	?	?	?	?	?	?	0	1	?	?	?	?	?	0	0	0	?	?	?	0	?	?	?	2	0	?	0	0	?	?	0	2	?	1	0	0	?	?	1	1	0	0	0	0	?	0	?	0	0	0	?	?	?	1	?	0	0	0	1	?	?	?	0	0	0	1	0	0	0	0	?	0	?	?	?	?	?	0	0	?	1	?	?	1	0	0	?	?	0	1	?	0	0	0	0	?	?	0	?	0	0	?	?	?	0	?	?	?	?	?	1	?	0	1	1	1	0	1	1	1	0	0	0	0	0	?	0	0	?																																																																																																																																																																																																	
Eudimorphodon	1	0	0	0	1	0	0	0	1	0	0	0	0	0	0	1	0	0	1	0	0	0	0	0	0	0	?	0	?	0	0	0	0	?	0	?	?	?	?	?	0	0	0	0	0	?	?	?	0	?	?	0	?	?	?	?	?	?	?	?	?	?	?	?	?	?	?	?	?	?	0	1	?	?	?	?	0	1	0	0	0	?	?	0	0	0	0	2	0	0	0	0	0	?	?	2	?	0	0	0	0	0	1	1	0	0	0	1	0	0	1	1	0	0	?	1	0	1	0	0	0	0	0	0	0	0	0	0	0	0	0	0	0	0	?	0	?	?	?	?	0	?	?	0	1	0	?	1	0	1	0	0	?	0	?	2	0	1	0	?	?	?	0	?	?	?	?	?	?	?	1	?	?	?	1	?	0	1	1	?	0	1	?	?	0	0	0	0	0	?	0	0	?
Dimorphodon	1	0	0	0	1	0	0	0	?	0	0	0	0	0	0	1	0	0	1	0	0	0	0	0	0	0	?	0	?	0	?	?	0	?	0	0	?	?	?	?	0	0	0	0	0	?	?	?	?	?	?	0	?	?	?	?	?	?	?	?	?	?	?	?	?	?	?	?	?	?	0	0	1	0	?	?	1	1	0	0	0	0	0	0	0	0	?	2	0	0	0	0	?	0	0	2	?	0	0	0	0	0	1	1	0	0	0	0	0	0	1	1	0	0	?	0	0	1	0	0	0	0	0	0	0	0	0	0	0	0	0	0	0	0	0	0	0	1	?	0	0	0	0	0	1	0	?	1	0	1	0	0	0	0	0	2	0	1	0	?	?	?	0	?	?	?	?	?	?	?	1	?	?	?	1	0	0	1	1	1	0	1	1	0	0	0	0	0	0	?	0	0	?
Pteranodon	1	0	0	0	?	?	0	0	0	?	0	0	?	0	?	?	1	0	1	0	0	0	0	1	0	0	0	0	1	0	1	0	0	?	0	0	2	?	?	0	0	0	0	0	0	0	?	0	0	?	0	2	0	0	0	1	1	0	0	?	?	?	0	?	?	?	0	?	?	?	2	0	1	0	0	1	1	1	0	0	0	0	0	0	0	0	0	2	1	0	0	0	0	0	0	2	?	0	0	0	0	0	1	1	0	0	1	1	0	0	1	0	0	0	?	1	0	1	0	0	0	0	0	0	0	0	0	0	0	0	0	0	0	0	?	0	?	?	?	?	0	0	0	0	1	0	?	1	0	1	0	0	0	0	0	2	0	1	0	?	?	?	0	?	?	?	?	1	?	?	1	?	?	?	1	1	0	1	1	1	0	1	0	1	0	1	0	0	0	?	0	0	?
Lagerpeton	?	?	?	?	?	?	?	?	?	?	?	?	?	?	?	?	?	?	?	?	?	?	?	?	?	?	?	?	?	?	?	?	?	?	?	?	?	?	?	?	?	?	?	?	?	?	?	?	?	?	?	?	?	?	?	?	?	?	?	?	?	?	?	?	?	?	?	?	?	?	?	?	?	?	?	?	?	?	?	?	?	?	?	0	0	?	?	0	0	?	?	?	0	1	1	2	?	?	?	?	?	?	?	?	?	?	?	?	?	0	0	1	0	0	?	0	0	0	0	0	0	1	0	0	0	1	0	1	0	1	1	0	0	1	0	0	0	1	?	1	0	0	0	0	0	1	?	1	0	?	0	1	0	1	0	2	0	2	0	0	?	1	1	0	0	1	0	1	1	2	1	?	?	?	1	0	1	1	1	0	1	0	1	1	1	1	0	?	?	?	0	0	?
Dromomeron	?	?	?	?	?	?	?	?	?	?	?	?	?	?	?	?	?	?	?	?	?	?	?	?	?	?	?	?	?	?	?	?	?	?	?	?	?	?	?	?	?	?	?	?	?	?	?	?	?	?	?	?	?	?	?	?	?	?	?	?	?	?	?	?	?	?	?	?	?	?	?	?	?	?	?	?	?	?	?	?	?	?	?	?	?	?	?	?	?	?	?	?	?	?	?	?	?	?	?	?	?	?	?	?	?	?	?	?	?	?	?	?	?	?	?	?	?	?	?	?	?	?	?	?	?	?	?	?	?	?	1	0	0	1	0	0	0	1	?	0	0	0	0	0	1	1	1	1	1	?	?	1	0	1	0	?	?	2	0	?	?	1	1	0	0	1	0	1	0	2	1	?	?	?	?	?	?	?	?	?	?	?	?	?	?	?	?	?	?	?	?	?	?
Marasuchus	?	0	?	?	?	?	?	?	?	?	0	?	?	?	?	?	?	?	0	0	?	1	?	0	?	?	?	?	?	?	?	?	?	?	?	?	?	?	?	?	?	?	?	?	?	?	?	?	?	?	?	?	?	?	?	?	?	?	?	0	0	0	2	1	?	1	?	?	?	?	?	?	?	?	?	?	1	1	2	0	0	0	0	0	0	0	0	0	0	0	0	?	0	0	1	2	?	1	0	0	0	0	1	1	0	0	0	1	?	1	0	1	0	0	?	0	0	0	0	0	0	1	2	0	0	2	1	0	0	1	0	0	0	0	0	1	0	[1,2]	?	1	1	1	1	0	0	0	1	1	1	?	1	0	0	1	1	2	0	0	0	0	?	1	0	0	0	1	0	1	1	0	1	0	0	0	1	0	1	1	1	0	1	0	1	1	1	1	?	0	0	?	0	0	?
Pseudolagosuchus	?	?	?	?	?	?	?	?	?	?	?	?	?	?	?	?	?	?	?	?	?	?	?	?	?	?	?	?	?	?	?	?	?	?	?	?	?	?	?	?	?	?	?	?	?	?	?	?	?	?	?	?	?	?	?	?	?	?	?	?	?	?	?	?	?	?	?	?	?	?	?	?	?	?	?	?	?	?	?	?	?	?	?	?	?	?	?	0	?	?	0	?	?	?	?	2	?	?	?	?	?	?	?	?	?	?	?	?	?	?	?	?	?	?	?	?	?	?	?	?	?	1	?	0	0	2	0	?	?	?	0	0	0	0	0	0	2	1	?	1	1	1	1	1	0	?	?	1	1	?	1	0	0	1	1	2	0	0	0	1	?	2	0	0	0	1	0	?	1	0	1	0	0	0	?	?	?	?	?	?	?	?	?	?	?	?	?	?	?	?	?	?	?
Silesaurus	0	0	?	0	0	1	?	?	?	?	0	?	0	2	1	0	0	0	0	0	0	1	0	0	0	0	0	?	1	?	?	0	0	0	0	?	?	?	?	?	0	?	0	?	?	?	?	?	?	?	?	0	0	0	0	?	?	?	0	0	0	0	2	1	0	1	?	?	?	0	1	0	0	0	0	1	1	1	2	0	0	0	0	0	0	1	0	1	0	0	0	0	1	0	2	2	?	0	1	0	0	1	1	1	0	0	0	0	?	1	0	1	0	0	?	0	0	0	0	2	0	1	2	0	0	2	0	0	1	1	0	1	0	0	1	1	2	2	?	1	1	1	1	1	0	0	1	0	2	1	1	0	1	1	0	0	0	0	0	1	?	2	0	0	0	1	1	1	1	2	1	?	?	?	?	?	?	0	1	0	1	1	1	0	1	1	0	0	0	?	0	0	?
Sacisaurus	?	0	?	?	?	?	?	?	?	?	0	?	?	?	?	?	?	0	0	0	1	1	0	0	?	?	?	?	?	?	?	?	?	?	?	?	?	?	?	?	?	?	?	0	0	?	?	?	?	?	?	?	?	?	?	?	0	?	?	?	?	?	?	?	?	?	?	?	?	?	1	0	0	?	?	?	?	?	?	0	?	?	?	0	0	0	?	?	?	?	0	?	?	?	?	2	?	?	1	0	?	?	?	?	?	?	?	?	?	?	?	1	0	0	?	0	0	0	0	0	?	2	?	0	0	2	?	?	1	?	0	1	0	0	1	1	2	[1,2]	?	1	?	1	0	1	0	0	?	?	2	1	1	0	1	1	1	?	?	?	?	?	?	2	?	?	?	?	?	?	?	?	?	?	?	?	?	?	?	?	?	?	?	?	?	?	?	?	?	?	?	?	0	0	?
Eucoelophysis	?	?	?	?	?	?	?	?	?	?	?	?	?	?	?	?	?	?	?	?	?	?	?	?	?	?	?	?	?	?	?	?	?	?	?	?	?	?	?	?	?	?	?	?	?	?	?	?	?	?	?	?	?	?	?	?	?	?	?	?	?	?	?	?	?	?	?	?	?	?	?	?	?	?	?	?	?	?	?	?	?	?	?	?	?	?	?	?	?	?	?	?	?	?	?	?	?	?	?	?	?	?	?	?	?	?	?	?	?	?	?	?	?	?	?	?	?	?	?	?	?	2	?	0	0	2	0	?	?	?	0	1	0	0	1	?	2	2	?	1	1	1	0	1	0	0	?	?	1	?	?	?	?	?	?	?	?	?	?	?	?	?	?	?	?	?	?	?	?	?	?	?	?	?	?	?	?	?	?	?	?	?	?	0	?	?	?	?	?	?	?	?	?
Lewisuchus	?	?	?	?	?	?	?	0	?	?	?	?	?	?	?	?	?	?	0	0	1	1	?	0	?	?	?	?	?	?	?	?	?	?	?	?	?	?	?	?	0	?	0	0	0	?	0	?	0	0	0	0	1	?	0	?	?	?	0	0	0	0	?	1	0	?	?	?	?	?	0	0	?	?	?	?	1	1	2	0	0	0	0	0	0	0	?	?	?	?	?	0	?	?	?	2	?	?	1	0	0	0	?	?	0	0	0	0	?	?	?	?	?	?	?	?	?	?	?	?	?	?	?	?	?	?	?	?	?	?	0	0	0	1	?	?	?	?	?	?	?	?	?	1	?	?	?	0	?	?	?	?	?	?	?	?	?	?	?	?	?	?	?	?	?	?	?	?	?	?	?	?	?	?	?	?	?	?	1	?	?	?	0	?	?	?	0	0	0	?	0	?	?																																																																																																																																																																																																	
Herrerasaurus	0	0	0	0	0	1	0	1	0	1	0	0	0	1	1	0	0	0	0	0	0	1	0	0	0	0	0	1	1	0	0	0	0	0	1	2	0	1	0	1	0	0	0	0	0	0	0	0	0	0	1	0	0	0	0	1	0	0	1	0	0	0	2	1	0	1	1	?	?	?	0	0	0	0	1	?	1	1	2	0	1	0	0	0	1	1	1	1	0	0	0	?	0	0	2	2	?	1	0	?	?	?	1	1	0	0	1	1	1	1	0	0	2	0	?	1	0	0	0	0	0	2	2	0	0	2	2	1	1	1	0	2	1	0	0	1	0	2	?	1	1	1	1	1	0	0	0	1	2	1	1	0	1	1	1	0	0	0	0	1	?	2	0	0	1	1	1	1	1	2	1	?	?	?	1	1	1	0	1	0	1	1	1	0	1	1	0	0	0	?	0	0	?
Coelophysis	0	0	0	0	0	1	0	0	0	1	0	0	0	1	0	1	0	1	[0,1]	0	1	1	0	0	0	0	0	1	1	0	1	0	0	0	1	2	2	1	0	1	0	[0,1]	0	0	0	0	0	0	0	0	0	0	?	0	0	1	0	?	1	0	0	0	?	1	0	1	?	?	?	?	0	0	0	0	0	?	1	1	2	0	1	0	1	0	1	1	1	2	1	1	0	0	0	0	2	2	?	1	0	0	0	1	1	0	0	0	1	1	1	1	0	0	2	0	?	0	0	1	0	2	0	1	2	0	0	2	1	0	1	1	0	2	1	0	0	1	1	2	?	1	1	1	1	1	0	0	1	1	2	1	1	0	1	1	1	2	0	1	0	?	?	2	0	0	1	?	1	1	?	?	1	?	?	?	?	1	1	0	1	0	1	1	1	0	1	1	0	0	0	?	0	0	?
Plateosaurus	0	0	0	0	1	1	0	0	0	1	0	0	0	1	0	1	0	0	1	0	1	1	0	0	1	0	0	1	1	0	0	0	0	0	1	2	2	1	0	0	0	0	0	0	0	0	0	0	0	0	0	0	0	0	0	1	0	0	1	0	0	0	2	1	0	1	1	?	?	1	0	1	0	0	0	1	1	1	0	0	1	0	0	0	0	1	1	1	0	0	0	0	0	0	2	2	?	1	1	0	0	1	1	1	0	0	1	1	1	0	0	0	2	0	?	0	0	0	0	2	0	2	2	0	0	2	1	0	0	2	0	2	1	0	0	1	1	[1,2]	?	1	1	1	0	1	0	0	0	0	2	1	1	0	1	1	1	2	0	0	0	1	?	2	0	0	1	1	1	1	1	2	1	?	?	?	1	1	1	0	1	0	0	0	1	0	1	1	0	0	0	?	0	0	?																																																																																																																																																																																																	
Lesothosaurus	0	0	1	0	1	1	0	0	0	1	0	1	0	1	1	0	0	0	0	?	1	1	0	0	0	0	0	0	1	0	0	0	0	0	1	2	2	1	0	1	0	0	0	0	0	0	0	0	0	0	0	0	0	0	0	1	0	?	1	0	0	0	?	1	0	1	1	?	?	0	0	0	0	0	0	1	1	1	2	0	1	0	0	0	0	0	0	2	0	0	0	0	1	0	1	2	?	1	1	0	?	?	1	1	0	0	1	1	1	1	1	0	2	0	?	1	0	1	0	2	0	2	2	0	0	2	0	0	1	1	0	1	1	0	0	1	1	2	?	1	1	1	0	1	0	0	1	1	2	0	1	0	1	1	1	2	0	0	0	?	?	2	?	?	1	?	?	?	1	2	1	?	?	?	?	?	?	0	1	0	1	1	1	0	?	?	0	0	0	?	0	0	?
Psittacosaurus	0	?	1	0	?	2	0	0	0	1	0	0	0	0	1	?	1	0	0	?	?	?	0	0	0	0	0	0	1	0	0	0	0	0	1	2	2	1	1	1	0	?	0	0	0	0	0	0	0	0	0	0	?	0	0	1	?	?	1	0	0	?	?	?	?	?	?	?	?	?	0	0	0	1	0	1	0	0	0	0	1	0	0	0	0	?	0	2	0	0	0	0	1	0	2	2	?	1	0	0	0	0	1	1	0	0	1	1	1	0	1	0	2	0	?	1	0	1	0	2	0	2	2	0	0	2	0	0	1	1	0	2	1	0	?	1	?	?	?	1	?	1	0	1	0	0	?	1	2	0	?	?	1	1	?	0	0	0	0	1	?	2	0	0	1	0	0	?	0	2	1	?	?	?	0	1	1	0	1	0	1	1	1	0	1	1	0	0	0	?	0	0	?
Heterodontosaurus	0	0	1	0	1	1	0	0	0	1	0	1	0	1	1	0	0	0	0	?	1	0	0	0	0	0	0	0	1	0	0	0	0	0	1	2	2	?	?	1	0	0	0	0	0	0	1	0	0	0	0	0	0	0	0	?	?	?	1	0	0	?	?	1	?	?	?	?	?	?	0	1	0	1	0	?	0	1	2	0	1	0	0	0	0	0	?	2	0	0	0	0	?	?	2	2	?	1	1	?	0	0	1	1	0	0	1	1	1	1	1	0	2	0	?	1	0	1	0	2	0	2	2	0	0	2	0	0	1	1	0	2	1	0	?	?	?	?	?	1	?	1	0	?	0	0	?	1	2	0	?	0	?	1	?	2	0	1	0	?	?	?	?	?	?	?	?	?	?	?	1	?	?	?	0	?	1	1	1	0	1	1	1	0	?	1	0	0	0	?	0	0	?																																																																																																																																																																																																	
Paleorhinus	1	0	0	0	0	2	0	0	0	0	0	0	1	1	0	0	0	0	0	0	1	0	0	0	0	0	0	0	0	0	0	0	0	0	0	0	0	1	0	0	0	0	0	0	0	0	0	0	0	0	0	0	0	0	0	0	0	?	0	0	0	0	1	0	0	0	0	?	0	0	0	1	1	1	0	0	0	0	0	0	0	0	0	0	1	0	0	0	0	0	?	1	0	?	0	0	1	0	0	1	0	0	0	0	0	1	0	0	0	0	0	1	0	0	?	0	0	0	0	0	0	0	0	0	0	0	0	0	0	0	0	0	0	0	?	0	?	?	?	?	?	0	0	0	0	0	?	0	0	0	1	0	0	0	?	1	1	0	1	0	?	0	0	1	0	0	0	?	0	1	0	1	1	0	0	?	0	0	0	0	0	0	1	0	0	0	0	0	0	?	0	0	?
Rutiodon	1	0	0	0	0	2	0	0	0	0	0	0	1	1	0	0	0	0	0	0	1	0	0	0	0	0	0	0	0	0	0	0	0	0	0	0	0	1	0	0	0	0	0	0	0	0	0	0	0	0	0	0	0	0	0	0	0	?	?	?	?	?	?	?	?	?	?	?	?	?	0	1	1	?	0	?	0	0	0	0	0	0	0	0	1	0	0	0	0	0	0	1	0	0	0	0	1	0	0	1	0	1	0	0	0	1	0	0	0	0	0	0	0	0	?	0	0	0	0	0	0	0	0	0	0	0	0	0	0	0	0	0	0	0	?	0	?	?	?	?	?	0	0	0	0	0	?	0	0	0	?	0	0	0	?	?	?	0	1	0	1	0	0	1	0	0	0	0	0	1	0	1	1	0	?	?	?	?	?	?	?	?	1	?	?	?	?	0	0	?	0	0	?
Mystriosuchus	1	0	0	0	0	2	0	0	0	0	0	0	1	1	0	0	0	0	0	0	0	0	0	0	0	0	0	0	0	0	0	0	0	0	0	0	0	0	0	0	0	0	0	0	0	0	1	0	0	0	0	0	0	0	0	0	0	?	0	0	0	0	1	0	0	0	0	?	0	0	0	1	1	0	0	1	0	0	0	0	0	0	0	0	1	0	0	?	?	?	?	1	?	?	?	0	1	0	0	1	0	1	0	0	0	1	0	0	0	0	0	0	0	0	?	0	0	1	0	0	0	0	0	0	0	0	0	0	0	0	0	0	0	0	0	0	0	0	0	0	0	0	0	0	0	0	0	0	?	?	?	?	?	?	?	?	?	0	?	?	?	?	?	?	?	?	?	?	?	?	?	?	?	?	?	?	?	?	?	?	?	?	?	?	?	?	?	0	0	?	0	0	?																																																																																																																																																																																																	
Aetosaurus	0	0	0	0	1	2	1	1	2	0	0	0	0	1	0	0	0	1	1	0	1	1	0	0	0	0	0	0	0	0	0	0	0	0	0	0	0	1	1	0	0	1	0	0	0	0	0	1	0	0	0	0	0	0	?	0	0	?	0	0	0	?	?	0	?	2	1	?	?	?	1	0	0	1	0	?	?	?	?	0	0	?	?	?	?	0	?	0	?	0	?	?	0	?	1	0	1	0	1	1	1	0	0	0	0	1	0	0	?	1	0	0	0	0	?	0	0	1	0	0	0	2	1	1	?	1	0	0	0	1	0	0	0	0	0	0	0	0	0	0	0	0	0	0	0	0	0	0	0	0	?	0	0	0	?	1	1	0	1	0	?	0	0	1	0	0	0	?	0	1	0	1	1	0	0	?	0	0	0	0	0	1	0	0	0	0	0	?	?	?	?	0	?
Stagonolepis	0	0	0	0	1	2	1	1	2	0	0	0	0	1	0	0	0	0	0	0	1	0	0	0	0	0	0	0	0	0	0	0	0	0	0	0	0	1	1	0	0	0	0	0	0	0	0	1	0	0	2	0	0	0	0	0	0	?	0	0	0	0	?	0	0	2	1	1	1	1	1	0	0	1	0	1	0	0	0	0	0	0	0	0	1	0	0	0	0	0	0	1	0	0	1	0	1	0	1	0	1	0	0	0	0	1	0	0	?	0	0	0	0	0	?	0	0	0	0	0	0	2	1	1	0	1	1	0	0	1	0	0	0	0	0	0	?	0	0	0	0	0	0	0	0	0	0	0	0	0	1	?	0	1	?	1	1	0	1	0	?	0	0	1	0	0	0	0	0	1	0	1	1	0	0	?	0	0	0	0	0	1	0	0	0	0	0	0	0	?	0	0	?
Desmatosuchus	0	0	0	0	1	2	1	1	1	0	0	0	0	1	0	0	1	0	0	0	1	0	0	0	0	0	0	0	0	0	0	0	0	0	0	0	0	1	1	0	0	0	0	0	0	0	0	1	0	0	2	0	0	0	0	0	0	0	0	0	0	0	2	0	0	2	1	?	?	1	1	0	0	1	0	1	0	0	0	0	0	0	0	0	1	0	?	0	0	0	0	1	0	0	1	0	1	0	1	0	1	0	0	0	0	1	0	0	?	1	0	0	0	0	?	0	0	1	0	0	0	2	1	1	0	1	1	0	0	1	0	0	0	0	0	0	0	0	0	0	0	0	0	1	0	0	1	0	0	0	1	0	0	1	0	1	1	0	1	0	0	0	0	1	0	0	0	0	0	1	0	1	1	0	?	?	0	0	0	0	0	1	?	0	0	0	?	0	0	?	0	0	?																																																																																																																																																																																																
Ornithosuchus	0	0	0	0	0	1	0	1	0	1	0	0	0	0	0	0	0	1	0	0	1	1	?	0	0	0	0	1	0	1	1	0	0	0	0	0	0	1	0	0	0	0	0	0	1	0	0	0	0	0	2	0	0	0	0	0	0	0	0	0	0	?	?	?	0	?	?	?	?	?	0	0	1	0	1	1	0	?	0	0	0	0	0	0	0	0	0	1	0	0	1	?	0	0	1	0	1	0	0	0	1	1	0	0	0	1	0	0	?	0	0	0	1	0	?	0	0	0	0	0	0	1	2	1	0	2	0	0	0	2	0	0	0	0	0	0	1	0	0	0	0	1	0	0	0	?	?	0	1	?	?	0	0	1	?	?	1	0	2	?	?	?	?	?	?	?	?	?	?	1	0	1	1	0	0	?	0	0	0	0	0	?	1	0	0	0	0	0	0	?	0	0	?
Riojasuchus	0	1	0	0	1	1	0	1	0	0	0	0	0	0	0	0	0	1	0	0	1	1	0	0	1	0	0	1	0	1	1	0	0	0	0	0	0	1	0	0	0	0	0	0	0	0	0	0	0	0	2	0	0	0	0	0	0	?	0	0	0	0	?	0	0	1	?	?	?	?	0	1	1	0	0	?	0	0	0	0	0	0	0	0	0	0	0	1	0	0	?	?	?	0	?	0	?	0	?	0	1	1	?	?	0	1	0	0	?	0	?	0	1	0	?	0	0	0	0	0	0	1	2	1	0	2	0	?	0	?	0	0	0	0	?	0	?	0	?	?	0	1	0	0	0	0	?	0	1	0	1	0	0	1	?	1	1	0	2	0	?	0	0	1	0	0	0	0	0	1	0	1	1	0	0	?	0	0	0	0	1	0	1	0	0	0	0	0	0	?	0	0	?																																																																																																																																																																																																
Terrestrisuchus	0	0	0	0	0	1	0	1	1	0	0	?	?	?	?	?	?	?	0	0	1	1	1	0	0	0	0	1	1	0	0	1	0	0	0	2	?	0	0	0	0	1	0	0	1	0	?	2	0	0	?	1	1	0	0	0	0	1	0	0	0	?	?	?	?	?	1	?	?	1	0	1	0	0	0	?	1	0	0	0	0	0	0	0	0	0	0	0	0	0	1	1	0	0	2	0	1	0	1	0	1	2	0	?	0	0	0	0	0	1	1	0	1	0	?	0	0	1	0	0	0	1	2	1	0	2	0	0	0	1	0	0	0	0	0	0	0	?	?	0	0	0	0	0	0	0	0	1	0	0	0	0	0	0	0	0	0	0	1	0	1	0	0	1	0	0	0	0	0	1	0	1	1	1	0	0	0	0	1	1	0	1	1	0	1	0	0	0	0	?	0	0	?
Sphenosuchus	0	0	0	0	0	2	0	1	1	1	0	0	0	2	1	0	0	0	0	0	1	0	1	0	0	0	1	1	0	0	0	1	0	1	1	2	2	0	1	1	0	1	0	0	1	1	1	2	0	0	?	1	1	0	0	0	0	1	1	0	0	0	2	0	0	2	1	1	1	1	0	1	0	0	0	0	0	?	0	0	0	0	0	0	?	?	?	?	?	?	?	1	?	?	?	0	1	0	1	0	0	2	0	0	0	0	0	0	?	?	?	?	?	?	?	?	?	?	?	?	?	?	?	?	?	?	?	?	?	?	?	?	?	?	?	?	?	?	?	?	?	?	?	?	?	?	?	?	0	0	1	0	0	0	0	?	?	?	?	?	?	?	?	?	?	?	?	?	?	?	?	?	?	?	?	?	?	?	1	?	0	?	1	0	?	?	0	0	0	?	0	?	?
Protosuchus	0	0	0	0	0	2	0	0	0	0	0	0	0	2	1	0	0	0	0	0	1	1	1	0	0	0	0	0	0	0	0	0	0	0	1	2	2	0	1	1	0	1	0	0	1	0	1	2	0	0	?	1	1	0	0	0	0	?	1	0	0	0	2	0	0	2	1	?	?	1	0	0	0	0	0	0	0	0	0	0	0	0	0	0	0	0	0	0	0	0	?	1	0	0	?	0	1	0	1	1	0	2	?	?	0	1	0	0	0	0	1	0	1	0	?	0	0	1	0	0	0	2	2	1	0	2	1	0	0	3	0	0	0	0	?	0	?	?	?	?	?	?	0	0	0	0	?	0	0	0	?	0	0	0	?	0	?	0	1	0	?	0	0	1	0	0	0	?	0	1	0	1	1	1	?	?	0	0	1	1	0	1	1	0	1	0	0	0	0	?	0	0	?
Erpetosuchus	?	0	0	0	0	0	0	1	1	1	0	0	0	1	1	0	0	0	0	0	1	1	1	0	0	0	0	1	0	0	0	?	0	0	0	2	2	1	1	1	0	0	0	0	1	1	1	1	0	0	0	1	1	0	0	0	0	?	0	0	?	?	?	0	?	?	?	?	?	?	0	0	?	0	0	?	0	?	0	0	0	0	0	0	1	?	?	?	?	?	?	?	?	?	?	0	1	?	1	1	1	1	0	?	0	0	0	0	?	?	?	?	?	?	?	?	?	?	?	?	?	?	?	?	?	?	?	?	?	?	?	?	?	?	?	?	?	?	?	?	?	?	?	?	?	?	?	?	?	?	?	?	?	?	?	?	?	?	?	?	?	?	?	?	?	?	?	?	?	?	?	?	?	?	?	?	?	?	?	?	?	?	?	?	?	?	?	0	0	?	0	?	?
Gracilisuchus	0	0	1	0	0	2	1	1	2	1	0	0	0	2	1	0	0	0	0	0	1	1	?	0	0	0	0	1	0	1	0	0	0	0	0	0	1	1	0	0	0	1	0	0	1	1	0	1	0	0	2	1	1	0	0	0	0	0	0	0	0	?	?	0	0	?	?	?	?	?	0	0	0	0	0	?	0	1	0	0	0	0	0	0	1	0	0	0	0	0	0	1	0	0	?	1	1	0	0	1	0	0	?	?	0	1	0	0	?	0	0	0	0	0	?	0	0	0	0	0	0	2	1	?	0	1	0	0	0	1	0	0	0	0	0	0	?	0	0	0	0	0	0	1	0	?	?	0	1	0	1	0	0	0	0	0	0	0	1	0	1	0	0	1	0	0	0	0	0	1	0	1	1	1	0	?	?	1	1	0	0	0	1	1	1	0	0	0	0	?	0	0	?
Qianosuchus	0	0	0	0	1	1	0	1	1	0	0	0	0	0	0	1	0	1	1	1	1	1	0	0	0	?	?	0	?	0	0	0	0	?	0	0	?	?	?	?	0	1	0	0	0	?	0	0	?	0	2	0	?	0	?	?	?	?	?	?	?	?	?	?	?	?	?	?	?	?	0	0	?	0	0	?	1	1	0	0	?	?	0	0	?	?	0	0	?	?	0	0	?	?	?	0	0	?	1	1	0	?	0	0	0	0	0	0	?	?	1	0	0	?	?	0	0	1	0	0	0	1	0	?	?	1	0	0	0	2	0	0	0	0	?	0	?	?	?	?	?	?	?	?	?	?	?	0	?	?	?	?	0	0	?	?	?	0	1	?	?	0	0	1	?	0	?	0	0	1	0	1	1	0	?	?	?	0	?	0	0	?	0	0	0	0	0	0	1	?	0	1	?
Revuletosaurus	?	0	0	0	?	?	?	0	0	0	0	?	0	2	1	0	0	1	0	1	1	1	?	0	0	0	0	?	0	1	1	0	0	0	0	0	0	?	?	0	0	?	0	0	0	?	0	2	0	0	?	0	?	?	?	?	?	?	?	?	?	?	?	?	?	?	?	?	?	?	0	0	?	?	?	?	0	0	0	0	?	0	0	0	1	?	?	0	?	?	?	?	?	?	?	0	1	?	?	?	0	0	?	?	0	1	0	0	?	0	0	0	0	0	?	0	0	0	0	0	0	?	?	?	?	?	?	?	?	?	0	0	0	0	?	0	?	?	?	?	?	0	0	0	0	?	?	?	?	?	?	?	?	?	?	?	?	0	1	0	?	0	0	1	0	0	0	0	0	1	0	1	1	0	?	?	?	?	?	?	?	?	?	?	?	?	?	?	?	?	0	0	?
Arizonasaurus	0	0	0	0	1	1	0	1	0	0	?	?	?	?	?	?	?	?	1	1	0	1	0	0	0	0	0	1	1	?	?	0	0	0	0	0	0	1	0	0	0	?	0	0	0	0	0	?	0	0	?	0	?	0	0	0	1	1	?	0	0	0	0	1	0	0	0	0	0	0	0	0	0	0	?	0	1	0	1	1	0	1	0	2	0	1	1	1	1	1	?	?	1	1	2	2	?	?	1	?	0	0	0	0	?	?	?	?	?	0	1	0	0	2	1	0	1	0	1	0	0	1	2	1	0	2	1	0	1	2	0	0	0	0	0	0	1	0	0	0	0	0	0	0	0	0	0	?	?	?	?	0	?	?	?	?	?	?	?	?	?	?	?	?	?	?	?	?	?	?	?	?	?	?	?	?	?	?	?	?	?	?	?	?	?	?	?	1	1	0	1	1	1
Batrachotomus	0	0	0	1	1	1	0	1	0	1	0	0	0	2	0	?	0	0	1	1	1	1	?	0	1	1	1	0	0	0	0	0	0	1	0	1	0	1	0	1	0	1	0	1	1	0	1	0	1	0	?	0	0	0	0	0	?	?	1	0	0	0	2	0	0	1	0	0	0	1	0	1	0	0	0	0	0	0	0	0	0	0	0	0	1	1	1	1	0	0	0	?	0	1	2	?	1	?	1	1	1	1	?	0	0	1	0	0	?	0	1	0	0	1	1	0	0	0	0	0	0	2	1	1	0	2	1	0	0	2	0	0	0	0	0	0	1	0	0	0	0	0	0	0	0	?	?	?	0	0	0	0	0	0	0	1	1	0	1	?	?	?	?	?	?	?	?	?	?	1	0	1	1	0	?	?	?	0	0	?	?	0	?	0	0	0	0	0	0	?	?	0	0
Bromsgroveia	?	?	?	?	?	?	?	?	?	?	?	?	?	?	?	?	?	?	?	?	?	?	?	?	?	?	?	?	?	?	?	?	?	?	?	?	?	?	?	?	?	?	?	?	?	?	?	?	?	?	?	?	?	?	?	?	?	?	?	?	?	?	?	?	?	?	?	?	?	?	?	?	?	?	?	?	?	?	?	?	?	?	?	?	?	1	?	1	1	1	?	?	1	1	2	?	?	?	?	?	?	?	?	?	?	?	?	?	?	0	1	0	0	2	1	0	1	0	1	0	0	?	?	?	?	?	?	?	1	?	?	0	0	?	?	?	?	?	?	?	?	0	0	0	?	?	?	?	?	?	?	?	?	?	?	?	?	?	?	?	?	?	?	?	?	?	?	?	?	?	?	?	?	?	?	?	?	?	?	?	?	?	?	?	?	?	?	?	?	?	?	1	1
Effigia		0	0	1	0	0	1	0	1	0	0	0	1	2	2	0	1	1	0	1	0	1	1	0	1	0	0	0	1	1	0	0	0	0	0	0	2	0	1	1	0	1	0	0	0	0	0	0	0	0	0	?	2	1	1	1	0	1	0	?	1	1	0	2	1	1	?	1	?	?	0	2	0	1	1	1	1	1	0	0	0	0	0	1	0	0	1	1	2	1	1	?	?	1	1	?	2	?	1	0	0	1	1	?	0	1	0	?	?	?	1	0	0	1	2	0	1	0	1	1	1	1	1	2	1	1	2	3	1	1	2	1	2	1	0	1	0	1	0	1	1	0	0	0	0	?	0	1	?	0	1	1	0	0	0	0	0	0	0	1	0	1	0	0	1	1	0	0	0	0	1	?	?	?	?	0	0	0	0	1	0	1	1	1	0	1	0	1	0	0	?	0	1	0
Fasolasuchus	0	0	?	?	0	1	?	?	?	?	?	0	0	1	0	0	0	0	1	1	1	1	?	0	0	0	0	?	?	?	?	?	?	?	?	?	?	?	?	?	?	?	?	?	?	?	?	?	?	?	?	?	?	?	?	?	?	?	?	?	?	?	?	?	?	?	?	?	?	?	0	0	0	?	?	0	0	0	0	0	0	0	0	0	1	1	1	?	?	?	0	?	?	?	?	1	0	?	?	?	?	?	?	?	?	?	?	?	?	?	?	?	?	?	?	?	?	?	?	?	?	?	?	1	?	2	?	?	?	?	0	1	1	0	0	0	0	?	?	0	0	1	0	0	0	0	1	0	?	?	?	?	?	?	?	1	1	0	1	0	1	0	0	1	0	0	0	0	0	1	0	1	1	1	?	?	?	?	?	?	?	?	?	?	?	?	?	0	0	?	0	?	?
Lotosaurus	0	0	0	1	1	1	0	0	1	0	0	1	2	1	0	1	1	0	0	0	1	1	?	1	0	0	0	0	1	0	0	0	0	1	0	?	0	1	0	1	0	0	0	0	0	0	?	0	0	0	2	0	0	0	0	?	?	?	1	0	0	0	?	?	0	1	?	?	?	?	2	1	1	0	0	0	0	0	0	0	1	0	0	1	0	1	1	1	1	0	?	1	1	1	0	2	?	0	?	?	?	?	0	0	0	0	0	0	0	1	0	0	1	2	1	0	0	0	1	0	1	?	?	?	?	?	?	?	?	?	0	0	0	0	0	0	1	1	?	0	0	0	0	0	0	0	1	0	0	0	1	0	0	0	0	0	0	0	1	0	1	0	0	1	?	0	?	0	0	1	0	1	1	0	?	?	?	?	?	?	?	?	?	?	?	?	?	1	0	1	0	1	0
Poposaurus	?	?	?	?	?	?	?	?	?	?	?	?	?	?	?	?	?	?	?	?	?	?	?	?	?	?	?	?	?	?	?	?	?	?	?	?	?	?	?	?	?	?	?	?	?	?	?	?	?	?	?	?	?	?	?	?	?	?	?	?	?	?	?	?	?	?	?	?	?	?	?	?	?	?	?	?	0	0	0	0	0	1	1	0	0	1	1	2	1	1	0	?	1	1	1	2	?	1	1	?	?	?	?	?	0	0	0	0	?	0	1	0	1	2	1	0	0	1	1	1	0	2	2	1	0	2	2	0	1	2	0	2	0	0	1	0	1	0	0	0	0	0	0	0	0	0	0	0	0	?	1	?	0	0	0	?	?	0	1	0	1	0	0	1	1	0	0	0	0	1	0	1	1	1	?	?	?	?	?	?	?	?	?	?	?	?	?	?	?	?	0	1	0
Postosuchus	0	0	0	1	0	1	0	1	1	1	1	0	0	1	1	0	0	0	0	0	1	1	0	0	0	1	1	1	0	1	?	0	1	0	0	0	0	0	0	1	0	0	1	1	1	0	1	1	0	1	3	0	?	0	0	0	0	1	0	0	0	1	2	0	0	1	0	?	?	0	0	1	0	0	?	0	0	0	0	0	0	0	0	0	0	1	1	0	0	0	1	1	0	0	1	?	?	0	1	0	1	1	?	?	0	1	0	0	0	0	1	0	0	1	0	0	0	0	0	0	0	2	2	1	0	2	2	0	0	2	0	0	0	0	0	0	1	0	0	0	0	0	0	0	0	0	1	0	0	0	1	0	0	0	0	1	0	0	1	0	1	0	0	1	1	0	0	0	0	1	0	1	1	1	?	?	0	0	0	0	0	?	1	0	0	0	0	0	0	?	0	0	0
Prestosuchus	?	1	0	1	1	1	0	1	1	1	0	0	0	1	0	0	0	0	0	1	1	1	?	0	1	1	1	0	0	0	0	0	0	0	0	1	0	1	0	1	0	1	0	1	1	0	0	0	1	0	1	0	?	0	0	?	?	?	1	0	0	?	?	0	?	?	0	?	?	?	0	0	0	0	0	0	?	?	?	?	?	?	?	?	1	1	1	1	0	0	1	?	0	0	1	1	1	?	0	1	1	1	0	0	0	1	0	0	?	0	1	0	0	2	?	0	0	0	0	0	0	2	?	?	0	2	1	0	0	2	0	0	0	0	0	0	1	0	0	0	0	0	0	0	0	0	0	0	0	0	0	0	0	0	0	1	1	0	1	0	1	0	0	1	0	0	0	0	0	1	0	1	1	0	0	0	0	0	0	0	0	0	1	0	0	0	0	?	?	?	?	0	0
Rauisuchus	?	?	0	?	?	1	?	?	1	?	?	?	?	1	0	0	0	?	?	?	1	?	?	0	0	0	0	?	?	?	?	?	?	?	?	0	?	?	?	?	0	?	1	?	1	0	?	0	0	0	?	?	?	?	?	0	?	?	?	?	?	?	?	?	?	?	?	?	?	?	?	?	?	0	0	0	0	0	0	0	0	0	0	0	1	0	1	0	0	0	1	?	0	0	1	?	1	?	1	?	1	?	?	?	?	?	?	?	?	0	1	0	0	1	1	0	0	0	0	0	0	1	?	1	0	2	0	?	?	?	?	?	?	?	?	?	?	?	?	?	?	?	?	?	?	?	?	?	0	0	?	0	0	0	0	1	1	0	1	0	1	0	0	1	0	0	0	0	?	?	?	?	?	?	?	?	?	?	?	?	?	?	?	?	?	?	?	0	0	?	0	0	0
Saurosuchus	0	1	0	0	0	1	0	1	1	1	1	0	0	1	1	0	0	0	0	0	1	1	1	0	0	0	0	1	0	0	0	1	0	0	0	0	0	1	0	1	0	0	0	1	1	0	0	0	1	0	1	0	0	0	0	0	0	0	0	0	0	0	2	0	0	1	0	0	0	0	0	0	0	?	?	?	0	0	0	0	0	0	0	0	1	0	1	0	0	0	0	1	0	0	1	1	0	?	0	0	?	?	?	?	?	?	?	?	?	0	1	0	0	1	1	0	0	0	0	0	0	2	?	1	0	2	1	0	0	2	0	0	0	0	0	0	?	?	?	?	?	0	0	?	0	0	?	0	0	?	1	?	0	0	?	1	1	0	1	0	1	0	0	1	0	0	0	0	0	1	0	1	1	1	0	0	0	0	0	0	0	1	0	0	0	0	0	?	?	?	0	0	0
Shuvosaurus	0	0	1	0	0	1	0	1	0	0	0	1	2	1	?	1	1	0	0	?	1	0	1	1	0	0	0	1	1	1	0	0	0	0	0	2	0	1	1	0	1	0	0	0	0	0	0	0	0	0	2	2	1	1	1	0	1	0	1	1	1	0	2	1	1	1	1	?	?	0	2	0	1	1	1	1	1	1	0	0	0	0	1	0	?	?	?	2	1	1	?	?	1	1	1	2	?	?	0	0	0	1	?	?	1	0	0	0	?	1	0	0	1	2	0	1	0	1	1	1	1	1	2	1	1	2	3	1	1	2	1	2	1	0	1	0	1	0	1	1	0	0	0	0	1	0	1	0	0	1	1	0	0	0	0	?	0	0	1	0	1	0	0	1	1	0	0	0	0	1	0	1	1	0	?	0	0	0	1	0	1	1	1	0	1	0	1	0	0	?	0	1	0
Sillosuchus	?	?	?	?	?	?	?	?	?	?	?	?	?	?	?	?	?	?	?	?	?	?	?	?	?	?	?	?	?	?	?	?	?	?	?	?	?	?	?	?	?	?	?	?	?	?	?	?	?	?	?	?	?	?	?	?	?	?	?	?	?	?	?	?	?	?	?	?	?	?	?	?	?	?	?	?	1	0	0	1	?	1	1	0	0	1	?	2	1	1	0	?	1	1	?	2	?	?	?	?	?	?	?	?	?	?	?	?	?	0	1	?	1	2	0	?	0	?	1	0	?	1	2	1	0	2	1	0	1	?	0	0	0	0	?	0	?	?	?	?	0	0	0	?	1	0	?	?	?	?	?	?	?	?	?	?	?	?	?	?	?	?	?	?	?	?	?	?	?	?	?	?	?	?	?	?	?	?	?	?	?	?	?	?	?	?	?	?	?	?	0	1	0
Stagonosuchus	?	?	?	?	?	?	?	?	?	?	?	?	?	?	?	?	?	?	?	?	?	?	?	?	?	?	?	?	?	?	?	?	?	?	?	?	?	?	?	?	?	?	?	0	0	?	?	?	?	?	?	?	?	?	?	?	?	?	?	?	?	?	?	?	?	?	?	?	?	?	?	?	?	?	?	0	0	1	0	0	0	0	0	0	1	0	1	0	0	0	?	?	0	0	1	?	?	?	?	?	?	0	?	?	0	1	0	0	?	0	1	0	0	1	?	0	0	0	0	0	0	2	0	1	0	2	1	0	0	3	?	?	?	?	?	?	?	?	?	?	?	?	?	?	?	?	?	?	0	?	?	?	?	?	?	?	?	?	?	?	?	?	?	?	?	?	?	?	?	?	?	?	?	?	?	?	?	?	?	?	?	?	?	?	?	?	?	0	0	?	0	0	0
Polonosuchus	?	0	0	1	0	2	0	1	1	1	0	0	0	1	0	0	0	0	0	0	1	1	1	0	0	1	0	1	?	1	1	0	1	?	?	?	?	?	?	?	?	?	1	?	1	0	1	0	0	1	3	0	0	0	0	0	0	1	?	?	?	?	?	?	?	?	?	?	?	?	0	0	0	?	?	?	0	?	?	?	0	0	0	?	?	?	?	?	?	?	?	?	?	0	1	?	1	?	?	?	?	?	?	?	?	?	?	?	?	?	?	?	?	?	?	?	?	?	?	?	?	?	?	?	?	?	?	?	?	?	?	?	?	?	?	?	?	?	?	?	?	?	?	?	?	?	?	?	?	?	?	?	?	?	?	?	?	?	?	?	?	?	?	?	?	?	?	?	?	?	?	?	?	?	?	?	?	?	?	?	?	?	?	?	?	?	?	?	?	?	?	?	?
Ticinosuchus	0	?	?	?	?	?	?	?	?	?	?	?	?	?	?	?	?	?	1	1	1	1	0	0	?	?	?	?	?	?	?	?	?	?	?	?	?	?	?	?	?	?	?	?	?	?	?	?	?	?	?	?	?	?	?	?	?	?	?	?	?	?	?	?	?	?	?	?	?	?	0	0	?	?	?	?	0	1	0	0	0	0	0	0	1	0	0	0	?	?	1	1	?	?	?	1	0	0	0	?	0	0	0	0	0	0	0	0	0	?	1	0	0	0	?	0	0	0	0	0	0	1	0	?	0	2	0	0	?	2	0	0	0	0	?	0	?	?	?	?	?	?	?	0	0	0	?	0	0	0	?	?	0	?	?	1	1	0	1	0	?	0	0	1	0	0	0	?	0	1	0	1	1	1	0	?	0	0	0	0	0	1	1	0	?	0	0	0	0	?	0	0	0
Tikisuchus	0	0	0	?	?	?	?	?	1	?	1	?	?	?	?	?	?	?	0	0	1	1	?	0	?	?	?	?	?	?	?	?	0	?	0	?	?	?	?	?	0	?	0	?	?	?	1	0	?	?	2	0	?	?	?	?	?	?	?	?	?	1	2	0	?	?	0	?	?	?	0	1	?	0	0	0	?	?	?	?	?	?	?	?	?	?	?	?	?	?	?	?	?	?	?	?	?	?	?	?	?	?	?	?	?	?	?	?	?	?	?	?	?	?	?	?	?	?	?	?	?	1	?	1	0	1	0	?	?	?	?	?	?	?	?	?	?	?	?	?	?	?	?	?	?	?	?	?	?	?	?	?	?	?	?	?	?	0	1	0	?	0	0	?	?	0	?	?	0	1	0	1	1	1	?	?	?	?	?	?	?	?	?	?	?	?	?	?	?	?	?	?	?
Yarasuchus	0	?	?	?	?	?	?	?	?	?	1	?	?	2	?	?	?	?	1	?	0	1	?	0	?	?	?	?	?	?	?	?	?	?	?	?	?	?	?	?	0	?	0	?	?	?	?	?	?	0	?	0	?	1	?	?	?	?	?	?	?	?	?	?	?	?	?	?	?	?	?	?	?	?	?	?	1	?	?	?	0	0	0	0	0	?	1	0	0	0	0	?	0	?	1	?	1	0	1	?	1	0	?	?	0	0	1	1	?	0	1	0	0	0	?	0	0	0	0	0	0	1	?	1	0	2	0	?	?	?	0	0	0	0	?	0	?	?	?	?	?	?	0	0	0	?	?	0	0	0	1	0	0	0	?	?	?	?	?	?	?	?	?	?	?	?	?	?	?	?	?	?	?	?	?	?	?	?	?	?	?	?	?	?	?	?	?	0	?	?	0	0	0
Arganasuchus	?	?	?	?	?	?	?	?	?	?	?	?	?	?	?	?	?	?	1	0	?	1	?	0	?	?	?	?	?	?	?	?	?	?	?	?	?	?	?	?	?	?	?	?	?	?	?	?	?	?	?	?	?	?	?	?	?	?	?	?	?	?	?	?	?	?	?	?	?	?	0	0	0	?	?	?	?	?	?	0	?	?	0	?	?	?	?	?	?	?	?	?	?	?	?	?	?	?	?	?	?	?	?	?	?	?	?	?	?	?	?	?	?	?	?	?	?	?	?	?	?	?	?	1	?	?	?	?	?	?	0	0	0	0	0	0	0	0	0	0	0	1	0	0	0	0	0	0	0	0	?	?	?	?	?	1	1	?	?	?	?	?	?	?	?	?	?	?	?	?	?	?	?	?	?	?	?	?	?	?	?	?	?	?	?	?	?	?	?	?	?	?	?
Ctenosauriscus	?	?	?	?	?	?	?	?	?	?	?	?	?	?	?	?	?	?	?	?	?	?	?	?	?	?	?	?	?	?	?	?	?	?	?	?	?	?	?	?	?	?	?	?	?	?	?	?	?	?	?	?	?	?	?	?	?	?	?	?	?	?	?	?	?	?	?	?	?	?	?	?	?	?	?	?	?	?	?	?	?	?	?	2	0	?	?	1	1	?	?	0	?	?	?	2	?	?	?	?	?	?	?	?	?	?	?	?	?	?	?	?	?	?	?	?	?	?	?	?	?	?	?	?	?	?	?	?	?	?	?	?	?	?	?	?	?	?	?	?	?	?	?	?	?	?	?	?	?	?	?	?	?	?	?	?	?	?	?	?	?	?	?	?	?	?	?	?	?	?	?	?	?	?	?	?	?	?	?	?	?	?	?	?	?	?	?	1	1	0	1	?	?
WaldshutTaxon	?	?	?	?	?	?	?	?	?	?	?	?	?	?	?	?	?	?	?	?	?	?	?	?	?	?	?	?	?	?	?	?	?	?	?	?	?	?	?	?	?	?	?	?	?	?	?	?	?	?	?	?	?	?	?	?	?	?	?	?	?	?	?	?	?	?	?	?	?	?	?	?	?	?	?	?	?	?	?	?	?	?	?	2	?	1	1	1	?	?	?	?	?	1	2	?	?	?	?	?	?	?	?	?	?	?	?	?	?	0	1	0	0	2	1	0	1	0	1	0	0	?	?	?	?	?	?	?	?	?	?	?	?	?	?	?	?	?	?	?	?	?	?	?	?	?	?	?	?	?	?	?	?	?	?	?	?	?	?	?	?	?	?	?	?	?	?	?	?	?	?	?	?	?	?	?	?	?	?	?	?	?	?	?	?	?	?	?	?	0	1	1	0
Hypselorhacis	?	?	?	?	?	?	?	?	?	?	?	?	?	?	?	?	?	?	?	?	?	?	?	?	?	?	?	?	?	?	?	?	?	?	?	?	?	?	?	?	?	?	?	?	?	?	?	?	?	?	?	?	?	?	?	?	?	?	?	?	?	?	?	?	?	?	?	?	?	?	?	?	?	?	?	?	?	?	?	?	?	?	?	2	?	1	1	?	?	?	?	?	?	?	?	?	?	?	?	?	?	?	?	?	?	?	?	?	?	?	?	?	?	?	?	?	?	?	?	?	?	?	?	?	?	?	?	?	?	?	?	?	?	?	?	?	?	?	?	?	?	?	?	?	?	?	?	?	?	?	?	?	?	?	?	?	?	?	?	?	?	?	?	?	?	?	?	?	?	?	?	?	?	?	?	?	?	?	?	?	?	?	?	?	?	?	?	?	?	0	1	?	?
Xilosuchus	0	0	?	?	1	?	?	?	?	?	0	0	0	1	0	?	0	0	1	1	0	1	0	0	?	0	?	?	?	?	?	?	?	?	?	?	?	?	?	?	?	?	?	?	?	?	?	?	?	?	?	?	?	?	?	?	?	?	?	0	0	0	?	?	?	0	?	?	?	?	0	0	0	0	0	0	1	?	0	0	0	0	0	?	?	?	?	?	?	?	?	?	?	?	?	?	?	?	?	?	?	?	?	?	?	?	?	?	?	?	?	?	?	?	?	?	?	?	?	?	?	?	?	?	?	?	?	?	?	?	?	?	?	?	?	?	?	?	?	?	?	?	?	?	?	?	?	?	?	?	?	?	?	?	?	?	?	?	?	?	?	?	?	?	?	?	?	?	?	?	?	?	?	?	?	?	?	?	?	?	?	?	?	?	?	?	?	1	1	?	?	?	?
;
