# Supplementary material for: The Sail-Backed Reptile Ctenosauriscus from the Latest Early Triassic of Germany and the Timing and Biogeography of the Early Archosaur Radiation
Source: PLoS One. 2011 Oct 14;6(10):e25693. doi: 10.1371/journal.pone.0025693 (PMC3194824; doi:10.1371/journal.pone.0025693)
Supplement: Materials S2 — Data matrix for the revised analysis of the Nesbitt [6] dataset. (NEX) [file pone.0025693.s003.nex]

#NEXUS
[ File output by Morphobank v2.7 (http://www.morphobank.org); 2011-04-3 17.21.27 ]
BEGIN TAXA;
	DIMENSIONS NTAX=80;
	TAXLABELS
		Mesosuchus_browni
		Prolacerta_broomi
		Proterosuchus_fergusi
		Erythrosuchus_africanus
		Vancleavea_campi
		Chanaresuchus_bonapartei
		Tropidosuchus_romeri
		Euparkeria_capensis
		Parasuchus_hislopi
		Smilosuchus_gregorii
		Pseudopalatus_pristinus
		Gracilisuchus_stipanicicorum
		Turfanosuchus_dabanensis
		Ornithosuchus_longidens
		Riojasuchus_tenuisceps
		Revueltosaurus_callenderi
		Aetosaurus_ferratus
		Stagonolepis_robertsoni
		Longosuchus_meadei
		Ticinosuchus_ferox
		Qianosuchus_mixtus
		Xilousuchus_sapingensis
		Arizonasaurus_babbitti
		Ctenosauriscus
		Hypselorhachis_mirabilis
		Waldshut_taxon
		Poposaurus_gracilis_holotype
		Poposaurus_gracilis_yale
		Lotosaurus_adentus
		Sillosuchus_longicervix
		Effigia_okeeffeae
		Shuvosaurus_inexpectatus
		Combined_Prestosuchus
		Saurosuchus_galilei
		Batrachotomus_kuperferzellensis
		Fasolasuchus_tenax
		Rauisuchus_triradentes
		Polanosuchus_silesiacus
		Postosuchus_kirkpatricki
		Postosuchus_alisonae
		CM_73372
		Hesperosuchus_agilis
		Dromicosuchus_grallator
		Hesperosuchus_agalis_
		Dibothrosuchus_elaphros
		Terrestrisuchus_gracilis
		Sphenosuchus_acutus
		Litargosuchus_leptorhynchus
		Kayentasuchus_walkeri
		Orthosuchus_stormbergi
		Alligator_mississippiensis
		Protosuchus_haughtoni
		Protosuchus_richarsoni
		Eudimorphodon_ranzii
		Dimorphodon_macronyx
		Lagerpeton_chanarensis
		Dromomeron_gregorii
		Dromomeron_romeri
		Marasuchus_lilloensis
		Asilisaurus_kongwe
		Eucoelophysis_baldwini
		Sacisaurus_agudoensis
		Lewisuchus_Pseudolagosuchus
		Eocursor_parvus
		Silesaurus_opolensis
		Pisanosaurus_mertii
		Heterodontosaurus_tucki
		Lesothosaurus_dianosticus
		Scutellosaurus_lawleri
		Herrerasaurus_ischigualastensis
		Staurikosaurus_pricei
		Eoraptor_lunensis
		Saturnalia_tupiniquim
		Plateosaurus_engelhardti
		Efraasia_minor
		Tawa
		Coelophysis_bauri
		Dilophosaurus_wetherelli
		Allosaurus_fragilis
		Velociraptor_mongoliensis
	;
ENDBLOCK;
BEGIN CHARACTERS;
	DIMENSIONS NCHAR=415;
	FORMAT DATATYPE=STANDARD MISSING=? GAP=- SYMBOLS="012345";
	CHARLABELS
		[1] Premaxilla_anterodorsal_process_nasal_process_length_
		[2] Premaxilla_posterodorsal_process_maxillary_process_subnarial_process_length_
		[3] Premaxilla_posterodorsal_process_maxillary_process_subnarial_process_
		[4] Premaxilla_posterodorsal_process_maxillary_process_subnarial_process_
		[5] Premaxilla_posterodorsal_process_maxillary_process_subnarial_process_
		[6] Premaxillary_teeth_number_
		[7] Premaxilla_teeth_
		[8] Premaxilla_
		[9] Premaxilla_narial_fossa_
		[10] Premaxilla_length_
		[11] Premaxilla_maxilla_subnarial_gap_between_the_elements_in_lateral_view_
		[12] Premaxilla_maxilla_subnarial_foramen_between_the_elements_
		[13] Premaxilla_maxilla_two_tooth_diastema_between_the_posterior_premaxillary_teeth_and_the_anterior_maxillary_teeth_
		[14] Maxilla_facial_portion_anterior_to_anterior_edge_of_antorbital_fenestra_
		[15] Maxillary_teeth_posterior_edge_of_posterior_maxillary_teeth_
		[16] Maxilla_posterior_process_
		[17] Maxilla_dentiton_in_posterior_portion_
		[18] Maxilla_dentition_
		[19] Maxilla_anterior_extent_
		[20] Maxilla_anterolateral_surface_
		[21] Maxilla_ventral_portion_ventral_to_the_lacrimal_
		[22] Maxilla_interdental_plates_
		[23] Maxilla_buccal_emargination_separated_from_the_ventral_margin_of_the_antorbital_fossa_
		[24] Maxilla_anterodorsal_margin_
		[25] Maxilla_anterodorsal_margin_at_the_base_of_the_dorsal_process_
		[26] Lateral_surface_of_the_maxilla_
		[27] Maxilla_posterior_portion_ventral_to_the_antorbital_fenestra_
		[28] Maxilla_promaxillary_foramen_
		[29] Maxilla_dorsal_ascending_process_
		[30] Antorbital_fenestra_anterior_margin_
		[31] Maxilla_anterolateral_surface_large_anteriorly_opening_foramen_
		[32] Maxilla_palatal_processes_
		[33] Nasal_prefrontal_contact_
		[34] Nasals_posterior_portion_at_the_midline_
		[35] Nasal_dorsolateral_margin_of_the_anterior_portion_just_posterodorsal_to_the_external_naris_
		[36] Nasal_
		[37] Nasal_
		[38] Lacrimal_
		[39] Lacrimal_height_
		[40] Prefrontal_ventromedial_process_
		[41] Prefrontal_
		[42] Frontal_dorsal_surface_
		[43] Frontal_anterior_portion_
		[44] Postfrontal_
		[45] Quadratojugal_
		[46] Quadratojugal_shape_
		[47] Quadratojugal_lateral_surface_
		[48] Squamosal_posterior_end_
		[49] Squamosal_
		[50] Squamosal_transverse_length_of_the_dorsal_exposure_
		[51] Squamosal_
		[52] Squamosal_anteroventral_process_
		[53] Squamosal_dorsolateral_edge_
		[54] Squamosal_facet_for_the_paroccipital_process_on_the_medial_side_of_the_posterior_process_
		[55] Squamosal_posterodorsal_portion_
		[56] Squamosal_ventral_process_
		[57] Squamosal_deep_pit_on_the_posterodorsal_corner_of_the_lateral_surface_
		[58] Parietals_in_presumed_adults_
		[59] Parietals_upper_temporal_fenestrae_separated_by_
		[60] Parietals_posteroventral_edge_
		[61] Parietals_occipital_margin_shape_
		[62] Parietal_posterolateral_occipital_process_
		[63] Parietal_foramen_
		[64] Quadratojugal_postorbital_contact_
		[65] Postorbital_ventral_termination_of_the_ventral_process_
		[66] Postorbital_squamosal_contact_
		[67] Postorbital_bar_
		[68] Jugal_anterior_extent_of_the_slot_for_the_quadratojugal_
		[69] Jugal_anterior_process_
		[70] Jugal_quadratojugal_contact_
		[71] Jugal_posterior_process_
		[72] Jugal_posterior_termination_
		[73] Jugal_posterior_border_of_the_postorbital_process_
		[74] Jugal_long_axis_of_the_body_
		[75] Jugal_longitudinal_ridge_on_the_lateral_surface_of_the_body_
		[76] Quadrate_
		[77] Quadrate_dorsal_head_
		[78] Quadrate_head_
		[79] Quadratojugal_and_quadrate_suture_between_the_elements_foramen_
		[80] Quadrate_body_
		[81] Quadrate_distal_articular_margin_
		[82] Quadrate_angled_
		[83] Quadrate_dorsoventrally_oriented_crest_located_on_the_posterior_side_
		[84] Pterygoid_ectopterygoid_articulation_
		[85] Palatine_pterygoid_fenestra_
		[86] Ectopterygoid_ventral_recess_
		[87] Ectopterygoid_body_
		[88] Ectopterygoid_
		[89] Ectopterygoid_
		[90] Palatine_fossa_on_the_dorsal_surface_
		[91] Palatine_posterior_margin_of_the_choana_
		[92] Laterosphenoid_
		[93] Basipterygoid_processes_directed_
		[94] Prootic_ridge_on_lateral_surface_of_inferior_anterior_process_ventral_to_the_trigeminal_foramen_
		[95] Parabasisphenoid_foramina_for_entrance_of_cerebral_branches_of_internal_carotid_artery_into_the_braincase_positioned_on_the_surface_
		[96] Parabasisphenoid_plate_
		[97] Parabasisphenoid_orientation_
		[98] Parabaisphenoid_semilunar_depression_on_the_lateral_surface_of_the_basal_tubera_
		[99] Parabaisphenoid_basipterygoid_processes_
		[100] Parabasisphenoid_recess_median_pharyngeal_recess_of_some_authors_hemispherical_sulcus_hemispherical_fontanelle_
		[101] Parabisisphenoid_anterior_tympanic_recess_on_the_lateral_side_of_the_braincase_
		[102] Parabasisphenoid_
		[103] Parabasisphenoid_between_basal_tubera_and_basipterygoid_processes_
		[104] Basitubera_ventral_margin_
		[105] Prootic_opisthotic_contact_
		[106] Basioccipital_portion_of_the_basal_tubera_
		[107] Basiocciptial_deep_recess_on_the_ventral_surface_
		[108] Opisthotic_paroccipital_processes_
		[109] Opisthotic_extent_of_the_lateral_margin_of_the_paroccipital_
		[110] Opisthotic_paroccipital_processes_
		[111] Opisthotic_ventral_ramus_
		[112] Opisthotic_distal_end_of_the_ventral_ramus_
		[113] Exoccipital_relative_positions_of_the_exits_of_the_hypoglossal_nerve_XII_
		[114] Exoccipital_lateral_surface_
		[115] Exocciptials_
		[116] Pneumatization_of_bony_elements_of_the_middle_ear_cavity_
		[117] Vestibule_medial_wall_
		[118] Lagena_cochlea_recess_
		[119] Crista_vestibuli_
		[120] Lagenar_cochlear_prominence_
		[121] Eustachian_tubes_
		[122] External_foramen_for_abducen_nerves_
		[123] Parabasisphenoid_external_foramina_for_passage_of_abducens_nerves_
		[124] Basipterygoid_processes_
		[125] Exit_of_cranial_nerve_VII_
		[126] Supraoccipital_
		[127] Supraoccipital_rugose_ridge_on_the_anterolateral_edges_
		[128] Pila_antotica_
		[129] Perilymphatic_foramen_
		[130] Perilymphatic_foramen_
		[131] Foramen_for_trigeminal_nerve_and_middle_cerebral_vein_
		[132] Foramen_or_groove_passing_above_and_into_the_dorsal_end_of_the_metotic_foramen_
		[133] Auricular_recess_
		[134] Skull_length_
		[135] Skull_length_
		[136] Antorbital_fenestra_
		[137] Antorbital_fossa_
		[138] Lateral_mandibular_fenestra_
		[139] External_nares_position_
		[140] External_naris_directed_
		[141] Post_temporal_opening_mediolateral_width_
		[142] Orbit_shape_
		[143] Supratemporal_fenestra_position_
		[144] Supratemporal_fossa_
		[145] Supratemporals_
		[146] Postparietal_s_
		[147] Palpebral_s_
		[148] Palpebral_s_size_
		[149] Palpebral_s_
		[150] Separate_ossification_anterior_to_the_nasals_surrounded_by_the_premaxilla_
		[151] Predentary_
		[152] Anterior_half_of_the_dentary_position_of_the_Meckelian_groove_
		[153] Dentary_anterior_extent_of_the_Meckelian_groove_
		[154] Dentary_dorsal_margin_of_the_anterior_portion_compared_to_the_dorsal_margin_of_the_posterior_portion_of_the_dentary_
		[155] Dentary_anterior_extent_
		[156] Articular_
		[157] Articular_ventromedially_directed_process_
		[158] Articular_glenoid_of_the_mandible_located_
		[159] Articular_foramen_on_the_medial_side_
		[160] Dentary_splenial_mandibular_symphysis_length_
		[161] Coranoid_process_dorsally_expanded_
		[162] Mandibular_fenestra_
		[163] Surangular_foramen_
		[164] Dentary_posteroventral_portion_
		[165] Splenial_foramen_in_the_ventral_part_
		[166] Dentary_teeth_
		[167] Dentition_
		[168] Tooth_serrations_
		[169] Extensive_planar_wear_facets_across_multiple_maxillary_dentary_teeth_
		[170] Medial_or_lateral_overlap_of_adjacent_crowns_in_maxillary_and_dentary_teeth_
		[171] Tooth_crown_
		[172] Moderately_developed_lingual_expansion_of_crown_cingulum_on_maxillary_dentary_teeth_
		[173] Maxillary_and_dentary_crowns_shape_
		[174] Tooth_implantation_
		[175] Pterygoid_teeth_on_palatal_process_
		[176] Pterygoid_teeth_on_transverse_process_
		[177] Postaxial_intercentra_
		[178] Atlantal_articulation_facet_in_axial_intercentrum_shape_
		[179] Axis_dorsal_margin_of_the_neural_spine_
		[180] Axis_ventral_surface_
		[181] Cervical_vertebrae_3_5_centrum_length_
		[182] Cervical_vertebrae_deep_recesses_on_the_anterior_face_of_the_neural_arch_lateral_to_the_neural_canal_prechonos_of_Welles_1984_
		[183] Third_cervical_vertebra_centrum_length_
		[184] Anterior_to_middle_cervical_vertebrae_diapophysis_and_parapophysis_
		[185] Anterior_cervical_vertebrae_neural_spine_posterior_portion_ventral_to_the_postzygapophysis_
		[186] Epipophyses_
		[187] Epipophyses_
		[188] Cervical_vertebrae_pneumatic_features_pleurocoels_in_the_anterior_portion_of_the_centrum_
		[189] Cervical_vertebrae_rimmed_depression_on_the_posterior_part_of_the_centrum_
		[190] Cervical_vertebrae_middle_portion_of_the_ventral_keel_
		[191] Cervical_vertebrae_distal_end_of_neural_spines_
		[192] Middle_cervical_vertebrae_hypapophyses_
		[193] Posterior_cervical_vertebrae_divided_parapophyses_
		[194] Posterior_cervical_vertebrae_neural_spines_
		[195] Posterior_cervical_and_or_dorsal_vertebrae_hyposphene_hypantrum_accessory_intervertebral_articulations_
		[196] Cervical_ribs_
		[197] Dorsal_vertebrae_neural_spine_distal_expansion_
		[198] Dorsal_vertebrae_neural_spines_
		[199] Middle_dorsal_vertebrae_diapophyses_and_parapophyses_
		[200] Sacral_centra_
		[201] Sacral_vertebrae_prezygapophyses_and_postzygapophyses_
		[202] Primordial_sacral_one_sacral_rib_
		[203] Second_primordial_sacral_rib_
		[204] Sacral_vertebrae_centra_articular_rims_
		[205] Primordial_trunk_vertebrae_
		[206] Primordial_caudal_vertebrae_
		[207] Insertion_of_a_sacral_vertebra_between_the_first_primordial_sacral_vertebra_
		[208] Sacral_ribs_
		[209] First_primordial_sacral_articular_surface_of_sacral_rib_
		[210] Middle_caudal_vertebrae_accessory_laminar_process_on_anterior_face_of_neural_spine_
		[211] Distal_caudal_vertebrae_prezygapophyses_
		[212] Forelimb_hindlimb_length_ratio_
		[213] Clavicles_
		[214] Interclavicle_
		[215] Interclavicle_
		[216] Scapula_length_
		[217] Scapula_entire_anterior_margin_
		[218] Scapula_blade_height_versus_distal_width_
		[219] Scapula_tear_drop_shaped_tuber_on_the_posterior_edge_just_dorsal_of_the_glenoid_fossa_of_the_scapula_possible_attachment_site_of_the_scapular_head_of_M._triceps_
		[220] Scapula_acromion_process_
		[221] Scapulocoracoid_anterior_margin_
		[222] Coracoid_
		[223] Coracoid_post_glenoid_process_
		[224] Coracoid_posteroventral_edge_deep_groove_
		[225] Coracoid_posteroventral_portion_
		[226] Coracoid_anterior_portion_
		[227] Glenoid_orientation_
		[228] Coracoid_deep_fossa_on_the_posterodorsal_edge_
		[229] Coracoid_sharp_ridge_leading_from_the_glenoid_to_anteroventral_corner_
		[230] Humerus_apex_of_deltopectoral_crest_situated_at_a_point_corresponding_to_
		[231] Humerus_length_
		[232] Humerus_proximal_head_
		[233] Humerus_proximal_articular_surface_
		[234] Humerus_ectepicondylar_flange_
		[235] Humerus_distal_end_width_
		[236] Humerus_proximal_portion_
		[237] Ulna_lateral_tuber_radius_tuber_on_the_proximal_portion_
		[238] Ulna_distal_end_in_posterolateral_view_
		[239] Ulna_distal_end_
		[240] Radius_distal_end_
		[241] Radius_length_
		[242] Proximal_carpals_radiale_ulnare_
		[243] Ulnare_length_
		[244] Pteroid_bone_
		[245] Longest_metacarpal_Longest_metatarsal
		[246] Metacarpals_proximal_ends_
		[247] Manual_length_measured_as_the_average_length_of_digits_I_
		[248] Medialmost_distal_carpal_
		[249] Distal_carpal_V_
		[250] Extensor_pits_on_the_proximodorsal_portion_of_metacarpals_I_III_
		[251] Metacarpal_I_width_at_the_middle_of_the_shaft_accounts_for_
		[252] Digit_I_with_metacarpal_
		[253] Manual_digit_I_first_phalanx_
		[254] Metacarpal_I_distal_condyles_
		[255] Manual_digit_II_second_phalanx_2.2_
		[256] Metacarpal_II_
		[257] Manual_digits_I_III_
		[258] Manual_digit_IV_
		[259] Metacarpal_IV_
		[260] Metacarpal_IV_length_
		[261] Metacarpal_IV_shaft_width_
		[262] Manual_digit_IV_length_
		[263] Manual_digit_V_
		[264] Ilium_supra_acetabular_crest_supra_acetabular_rim_
		[265] Ilium_crest_dorsal_to_the_supra_acetabular_crest_rim_
		[266] Ilium_crest_dorsal_to_the_supra_acetabular_crest_rim_
		[267] Ilium_crest_dorsal_to_the_supra_acetabular_crest_
		[268] Ilium_anterior_preacetabular_cranial_process_on_the_dorsal_margin_
		[269] Ilium_anterior_preacetabular_cranial_process_
		[270] Ilium_orientation_
		[271] Ilium_distinct_fossa_present_for_the_attachment_of_the_m_caudifemoralis_brevis_
		[272] Ilium_ridge_connecting_the_posterior_portion_of_the_supra_acetabular_rim_to_the_posterior_portion_of_the_ilium_
		[273] Ilium_ventral_margin_of_the_acetabulum_
		[274] Ilium_acetabular_antitrochanter_
		[275] Ilium_dorsal_margin_dorsal_to_the_supra_acetabular_rim_
		[276] Ilium_dorsal_portion_
		[277] Ilium_ischiadic_peduncle_orientation_
		[278] Pubis_length_
		[279] Pubis_orientation_
		[280] Pubis_prepubic_process_
		[281] Pubis_obturator_foramen_
		[282] Pubis_length_
		[283] Pubis_distal_end_
		[284] Pubis_expanded_distal_margin_
		[285] Pubis_expanded_distal_margin_
		[286] Proximal_portion_of_the_pubis_
		[287] Ischio_pubis_contact_
		[288] Pubis_pubic_apron_proximal_portion_
		[289] Pubis_distal_pubis_mediolateral_width_
		[290] Pubis_lateral_side_of_the_shaft_
		[291] Ischium_medial_contact_with_antimere_
		[292] Ischia_distal_margin_in_dorsal_view_
		[293] Ischium_outline_of_the_distal_portion_
		[294] Ischium_distal_portion_
		[295] Ischium_obtrator_process_
		[296] Ischium_ventral_margin_
		[297] Ischium_proximal_articular_surfaces_
		[298] Ischium_length_
		[299] Tibia_or_fibula_femur_length_
		[300] Femur_proximal_portion_anteromedial_tuber_
		[301] Femur_proximal_portion_posteromedial_tuber_
		[302] Femur_proximal_portion_anterolateral_tuber_
		[303] Femur_medial_articular_surface_of_the_head_in_dorsal_view_
		[304] Femur_ventral_to_the_proximal_head_
		[305] Femur_femoral_head_orientation_angle_with_respect_to_the_transverse_axis_through_the_femoral_condyles_Parrish_1986_
		[306] Femur_femoral_head_in_medial_and_lateral_views_
		[307] Femur_dorsolateral_margin_of_the_proximal_portion_
		[308] Femur_anterior_trochanter_M._iliofemoralis_cranialis_insertion_
		[309] Femur_medial_articular_facet_of_the_proximal_portion_
		[310] Femur_anterolateral_side_of_the_femoral_head_
		[311] Femur_anterior_trochanter_shelf_proximal_to_the_fourth_trochanter_insertion_site_for_the_M._iliofemoralis_externus_
		[312] Femur_proximal_condylar_fold_
		[313] Femur_posterolateral_portion_fossa_trochanterica_posterolateral_depression_facies_articularis_antitrochanterica_of_the_head_
		[314] Femur_proximal_surface_
		[315] Femur_ridge_of_attachment_of_the_m._caudifemoralis_
		[316] Femur_fourth_trochanter_shape_
		[317] Femur_fourth_trochanter_
		[318] Femur_distal_condyles_
		[319] Femur_angle_between_the_lateral_condyle_and_the_crista_tibiofibularis_in_distal_view_
		[320] Femur_medial_condyle_of_the_distal_portion_
		[321] Femur_distal_surface_between_the_lateral_and_medial_condyles_
		[322] Femur_surface_between_the_lateral_condyle_and_crista_tibiofibularis_on_the_distal_surface_
		[323] Femur_bone_wall_thickness_at_or_near_mid_shaft_
		[324] Femur_distal_condyles_of_the_femur_divided_posteriorly_
		[325] Femur_anterior_surface_of_the_distal_portion_
		[326] Femur_crista_tibiofibularis_fibular_condyle_of_Sereno_&_Arcucci_1994_
		[327] Femur_anteromedial_corner_of_the_distal_end_
		[328] Tibia_proximal_portion_cnemial_crest_
		[329] Tibia_proximal_surface_
		[330] Tibia_proximal_surface_of_the_lateral_condyle_
		[331] Tibia_lateral_fibular_condyle_of_the_proximal_portion_
		[332] Tibia_lateral_margin_of_the_lateral_condyle_of_the_proximal_portion_
		[333] Tibia_lateral_side_of_the_proximal_portion_
		[334] Tibia_posterolateral_flange_of_the_distal_portion_
		[335] Tibia_posterolateral_margin_of_the_distal_end_
		[336] Tibia_posterior_face_of_the_distal_end_
		[337] Tibia_posterior_side_of_the_distal_portion_
		[338] Tibia_lateral_side_of_the_distal_portion_
		[339] Fibula_attachment_site_for_the_M._iliofibularis_form_
		[340] Fibula_attachment_site_for_the_M._iliofibularis_location_
		[341] Fibula_proximal_end_in_proximal_view_
		[342] Fibula_anterior_edge_of_the_proximal_portion_
		[343] Fibula_proximal_portion_in_lateral_view_
		[344] Fibula_medial_face_of_the_distal_portion_
		[345] Fibula_distal_end_in_lateral_view_
		[346] Tarsals_1_and_2_
		[347] Distal_tarsal_4_transverse_width_
		[348] Distal_tarsal_4_size_of_articular_facet_for_metatarsal_V_
		[349] Distal_tarsal_4_posteroventral_portion_
		[350] Distal_tarsal_4_posterior_prong_
		[351] Distal_tarsal_4_medial_side_
		[352] Distal_tarsal_4_medial_side_
		[353] Distal_tarsal_4_proximal_surface_
		[354] Astragalus_ridge_separating_the_tibial_facet_from_the_posterior_edge_astragalar_ridge_
		[355] Astragalus_dorsally_expanded_process_on_the_posterolateral_portion_of_the_tibial_facet_
		[356] Astragalus_anterior_ascending_flange_anterior_process_
		[357] Astragalus_anterior_hollow_
		[358] Articular_facet_for_the_astragalus_of_the_calcaneum_lies_
		[359] Astragalus_proximal_surface_
		[360] Astragalus_dorsolateral_margin_
		[361] Astragalus_anteromedial_corner_shape_
		[362] Astragalus_proximal_articular_facet_for_fibula_occupies_
		[363] Astragalus_posterior_groove_
		[364] Astragalus_tibial_articular_surface_
		[365] Astragalus_tibial_and_fibular_articulations_
		[366] Astragalus_tibial_facet_
		[367] Astragalus_articular_surface_for_the_calcaneum_
		[368] Astragalus_calcaneum_ventral_articular_surface_
		[369] Astragalus_calcaneum_ossified_astragalo_calaneal_canal_
		[370] Astragalus_calcaneum_articulation_
		[371] Calcaneum_ventral_articular_surface_for_distal_tarsal_4_and_the_distal_end_of_the_tuber_
		[372] Calcaneum_articular_facets_for_the_fibula_and_astragalus_
		[373] Calcaneum_calcaneal_tuber_
		[374] Calcaneum_calcaneal_tuber_distal_end_
		[375] Calcaneum_calcaneal_tuber_distal_end_
		[376] Calcaneum_calcaneal_tuber_shaft_proportions_at_the_mid_shaft_of_the_tuber_
		[377] Calcaneum_calcaneal_tuber_orientation_relative_to_the_transverse_plane_
		[378] Calcaneum_articular_surface_for_the_fibula_
		[379] Calcaneum_shape_
		[380] Calcaneum_articular_surfaces_for_fibula_and_distal_tarsal_IV_
		[381] Centrale_
		[382] Metatarsus_configuration_
		[383] Longest_metatarsal_
		[384] Metatarsals_midshaft_diameters_
		[385] Metatarsal_I_
		[386] Metatarsal_I_anteromedial_portion_of_the_shaft_
		[387] Metatarsal_I_length_relative_to_length_of_metatarsal_III_
		[388] Metatarsal_II_mid_shaft_diameter_
		[389] Metatarsal_III_proximal_end_
		[390] Metatarsal_III_
		[391] Metatarsal_IV_distal_articulation_surface_
		[392] Metatarsal_IV_proximal_portion_possesses_an_elongated_lateral_expansion_that_overlaps_the_anterior_surface_of_metatarsal_V
		[393] Metatarsal_IV_
		[394] Metatarsal_IV_
		[395] Metatarsal_IV_length_
		[396] Pedal_digit_IV_number_of_phalanges_
		[397] Metatarsal_V_dorsal_prominence_separated_from_the_proximal_surface_by_a_concave_gap_
		[398] Metatarsal_V_hooked_proximal_end_
		[399] Metatarsal_V_phalanges_
		[400] Pedal_unguals_
		[401] Osteoderms_dorsal_to_the_vertebral_column_
		[402] Postaxial_osteoderms_arrangement_dorsal_to_the_vertebral_column_
		[403] Osteoderms_presacral_dorsal_anterior_edge_
		[404] Osteoderms_presacral_paramedian_
		[405] Osteoderms_covering_the_appendages_appendicular_osteoderms_at_least_in_part_
		[406] Osteoderms_number_of_paramedian_rows_
		[407] Presacral_osteoderms_dimensions_
		[408] Osteoderms_flat_articulation_surface_on_the_anterior_edge_
		[409] Ventral_carapace_in_the_trunk_area_
		[410] Dorsal_osteoderms_relation_to_presacral_vertebrae_
		[411] Dorsal_osteoderm_alignment_dorsal_to_the_dorsal_vertebrae_presacrals_10_24_
		[412] Gastralia_
		[413] Cervical_vertebrae_shape_of_neural_spines_of_middle_posterior_cervicals_
		[414] Dorsal_vertebrae_shape_of_neural_spines_in_those_taxa_with_elongated_spines_
		[415] Dorsal_vertebrae_curvature_of_neural_spines_on_anterior_and_posterior_dorsals_
	;
	STATELABELS
		1
		less_than_the_anteroposterior_length_of_the_premaxilla
		greater_than_the_anteroposterior_length_of_the_premaxilla_
		,
		2
		less_than_or_about_the_same_as_the_anteroposterior_length_of_the_premaxilla_
		greater_than_the_anteroposterior_length_of_the_premaxilla
		,
		3
		wide_plate_like
		thin
		,
		4
		fits_between_the_nasal_and_the_maxilla_or_lies_on_the_anterodorsal_surface_of_the_maxilla
		overlaps_anterodorsal_surface_of_nasal_
		vertical_strongly_sutured_to_maxilla_
		fits_into_a_slot_in_the_nasal
		,
		5
		extends_posteriorly_to_the_external_naris_
		restricted_to_the_ventral_border_of_the_external_naris
		,
		6
		3_
		4
		5
		6_
		0
		,
		7
		present_along_entire_length_of_the_premaxilla
		absent_in_the_anterior_portion_of_the_premaxilla
		,
		8
		not_downturned_
		downturned
		,
		9
		absent_or_shallow_
		expanded_in_the_anteroventral_corner_of_the_naris
		,
		10
		shorter_than_the_maxilla_
		longer_than_the_maxilla_
		,
		11
		absent
		present
		,
		12
		absent
		present_and_the_border_of_the_foramen_is_present_on_both_the_maxilla_and_the_premaxilla
		present_and_the_border_of_the_foramen_is_present_on_the_maxilla_but_not_on_the_premaxilla_
		present_and_the_border_of_the_foramen_is_present_on_the_premaxilla_but_not_on_the_maxilla
		,
		13
		absent
		present
		,
		14
		shorter_than_posterior_portion_
		equal_in_length_or_longer_than_portion_posterior_to_anterior_edge_of_fenestra_
		,
		15
		concave_or_straight_
		convex
		,
		16
		articulates_ventral_to_the_jugal_
		articulates_into_a_slot_on_the_lateral_side_of_the_jugal_
		,
		17
		present
		absent
		,
		18
		present
		absent
		,
		19
		posterior_to_the_anterior_extent_of_the_nasals_
		anterior_to_the_nasals
		,
		20
		smooth
		slot_for_the_premaxillary_process
		,
		21
		dorsoventrally_length_greater_than_mediolateral_height
		mediolateral_height_greater_than_dorsoventrally_length
		,
		22
		separate
		fused
		,
		23
		absent
		present
		,
		24
		separated_from_the_external_naris_by_the_premaxilla
		borders_the_external_naris_
		,
		25
		convex_or_straight
		concave
		,
		26
		smooth
		sharp_longitudinal_ridge_present
		bulbous_longitudinal_ridge_present
		,
		27
		tapers_posteriorly
		has_a_similar_dorsoventral_depth_as_the_anterior_portion_ventral_to_the_antorbital_fenestra_
		expands_dorsoventrally_at_the_posterior_margin_of_the_maxilla
		,
		28
		absent
		present
		,
		29
		tapers_posterodorsally_
		remains_the_same_width
		,
		30
		gently_rounded_
		nearly_pointed_
		,
		31
		absent
		present
		,
		32
		do_not_meet_at_the_midline
		meet_at_the_midline_
		meet_at_the_midline_and_expand_anteriorly_and_posteriorly
		,
		33
		present
		absent
		,
		34
		convex_or_flat
		concave
		,
		35
		smoothly_rounded_
		distinct_anteroposteriorly_ridge_on_the_lateral_edge_
		,
		36
		does_not_possess_a_posterolateral_process_that_envelops_part_of_the_anterior_ramus_of_the_lacrimal
		possesses_a_posterolateral_process_that_envelops_part_of_the_anterior_ramus_of_the_lacrimal_
		,
		37
		does_not_form_part_of_the_dorsal_border_of_the_antorbital_fossa
		forms_part_of_the_dorsal_border_of_the_antorbital_fossa
		,
		38
		does_not_fold_over_overhang_the_posterior_posterodorsal_part_of_the_antorbital_fenestra
		folds_over_overhangs_the_posterior_posterodorsal_part_of_the_antorbital_fenestra_
		,
		39
		significantly_less_than_the_height_of_the_orbit_and_usually_fails_to_reach_the_ventral_margin_of_the_orbit
		as_high_as_the_orbit_and_contacts_the_jugal_at_the_level_of_the_ventral_margin_of_the_orbit
		,
		40
		absent
		present
		,
		41
		does_not_contact_the_palate
		contacts_the_palate
		,
		42
		flat
		with_longitudinal_ridge_along_midline
		,
		43
		about_as_wide_as_the_orbital_margin_or_has_a_transversely_aligned_suture_with_the_nasal
		tapers_anteriorly_along_the_midline
		,
		44
		present
		absent
		,
		45
		forms_less_than_80%_of_the_posterior_border_of_the_lower_temporal_fenestra
		more_than_80%_of_the_posterior_border_of_the_lower_temporal_fenestra
		,
		46
		L_shaped_
		subtriangular
		,
		47
		without_a_ridge_marking_the_posteroventral_corner_of_the_lower_temporal_fossa
		with_a_ridge_marking_the_posteroventral_corner_of_the_lower_temporal_fossa_
		,
		48
		does_not_extend_posterior_to_the_head_of_the_quadrate_
		extends_posterior_to_the_head_of_the_quadrate_
		,
		49
		without_distinct_ridge_on_dorsal_surface_along_edge_of_supratemporal_fossa_
		with_distinct_ridge_on_dorsal_surface_along_edge_of_supratemporal_fossa_
		,
		50
		less_than_the_mediolateral_width_of_the_upper_temporal_fenestra_
		equal_to_or_greater_than_the_mediolateral_width_of_the_upper_temporal_fenestra
		,
		51
		without_ridge_on_lateral_side_of_the_ventral_process
		with_ridge_on_lateral_side_of_the_ventral_process
		,
		52
		absent_
		present_and_perforates_the_lower_temporal_fenestra_
		present_and_contacts_the_postorbital_bisecting_the_lower_temporal_fenestra_
		,
		53
		without_longitudinal_groove_
		with_longitudinal_groove_
		,
		54
		mediolaterally_thin_
		rounded_and_thick
		,
		55
		without_upper_temporal_fossa_
		with_upper_temporal_fossa_
		,
		56
		wider_than_one_quarter_of_its_length
		narrower_than_one_quarter_of_its_length
		,
		57
		absent_
		present
		,
		58
		separate_
		interparietal_suture_partially_or_completely_absent
		,
		59
		broad_flat_area_
		supratemporal_fossa_separated_by_a_mediolaterally_thin_strip_of_flat_bone_
		has_supratemporal_fossa_separated_by_a_sagittal_crest_which_may_be_divided_by_interparietal_suture_
		,
		60
		extending_more_than_half_the_width_of_the_occiput
		less_than_half_the_width_of_the_occiput
		,
		61
		V_shaped_in_dorsal_view_
		straight_in_dorsal_view
		,
		62
		nearly_vertical_
		anteriorly_inclined_greater_than_45o
		,
		63
		present
		absent
		,
		64
		absent
		present
		,
		65
		tapered
		blunt
		,
		66
		restricted_to_the_dorsal_margin_of_the_elements_
		continues_ventrally_for_much_or_most_of_the_ventral_length_of_the_squamosal_
		,
		67
		composed_both_of_the_jugal_and_postorbital_in_nearly_equal_proportions_
		composed_by_mostly_the_postorbital
		,
		68
		well_posterior_of_the_posterior_edge_of_the_dorsal_process_of_the_jugal
		anterior_to_the_posterior_edge_of_the_dorsal_process_of_the_jugal
		,
		69
		participates_in_posterior_edge_of_antorbital_fenestra
		excluded_from_the_antorbital_fenestra_by_the_lacrimal_or_maxilla
		,
		70
		absent
		present
		,
		71
		lies_dorsal_to_the_anterior_process_of_the_quadratojugal_
		ventral_to_the_anterior_process_of_the_quadratojugal_
		splits_the_anterior_process_of_the_quadratojugal
		is_split_by_the_anterior_process_of_the_quadratojugal
		,
		72
		anterior_to_or_at_the_posterior_extent_of_the_lower_temporal_fenestra
		posterior_to_the_lower_temporal_fenestra
		,
		73
		concave
		convex_
		,
		74
		nearly_horizontal_
		anterodorsally_inclined
		,
		75
		absent_
		present_and_sharp
		rounded_and_broad_
		rounded_and_restricted_to_a_bulbous_ridge
		,
		76
		does_not_contact_prootic_
		contacts_prootic
		,
		77
		does_not_have_sutural_contact_with_the_paroccipital_process_of_the_opithotic
		has_a_sutural_contact_with_the_paroccipital_process_of_the_opithotic
		,
		78
		partially_exposed_laterally_
		completely_covered_by_the_squamosal
		,
		79
		present_
		absent_
		,
		80
		without_fenestrae
		with_fenestrae_
		,
		81
		largely_convex_and_corresponding_concave_articular_surface_of_the_articular
		largely_concave_and_corresponding_convex_articular_surface_of_the_articular
		,
		82
		posteroventrally_or_vertical_
		anteroventrally_
		,
		83
		absent_
		present
		,
		84
		ectopterygoid_ventral_to_pterygoid
		ectopterygoid_dorsal_to_pterygoid_
		,
		85
		absent_
		present_
		,
		86
		absent_
		present_
		,
		87
		simply_arcs_anteriorly_
		arcs_anterodorsally
		,
		88
		does_not_form_or_forms_some_of_the_lateral_edge_of_the_lateral_pterygoid_flange
		forms_all_of_the_lateral_edge_of_the_lateral_pterygoid_flange
		,
		89
		single_headed_
		double_headed
		,
		90
		extends_far_anteriorly_near_the_pila_postchoanalis_
		does_not_extend_very_far_anteriorly_along_the_upper_surface_of_the_palatine
		,
		91
		smooth_no_raised_rim_on_ventral_surface_
		raised_rim_defining_a_fossa_around_the_choana_on_the_ventral_surface_spout_of_Walker_1990_
		,
		92
		unossified_
		ossified
		,
		93
		anteriorly_or_ventrally_at_their_distal_tips_
		posteriorly_at_their_distal_tips
		,
		94
		present_
		absent
		,
		95
		ventral
		posterolateral_
		anterolateral_
		,
		96
		present_and_straight
		present_and_arched_anteriorly
		absent
		,
		97
		horizontal_
		more_vertical
		,
		98
		present_
		absent_
		,
		99
		present_
		absent
		,
		100
		absent_
		present_
		,
		101
		absent_
		present_
		,
		102
		relatively_short_dorsoventrally
		substantially_elongated_in_the_region_between_the_basal_tubera_and_the_basipterygoid_processes_such_that_the_median_pharyngeal_recess_is_dorsoventrally_extended_and_trough_like_
		,
		103
		approximately_as_wide_as_long_or_wider_
		significantly_elongated_at_least_1.5_times_longer_than_wide
		,
		104
		clearly_separated_
		medially_expanded_and_nearly_or_completely_connected
		,
		105
		broad_overlap
		reduced_to_a_small_contact
		,
		106
		rounded_and_anteroposteriorly_elongated_
		blade_like_and_anteroposteriorly_shortened
		,
		107
		absent
		present
		,
		108
		no_or_slight_dorsal_and_ventral_expansion_distally_
		markedly_expanded_dorsally_at_the_distal_ends_
		,
		109
		lateral_to_the_upper_temporal_fenestra_
		at_the_margin_or_medial_to_the_lateral_extent_of_the_upper_temporal_fenestra
		,
		110
		directed_laterally_or_dorsolaterally_
		directed_ventrolaterally
		,
		111
		extends_further_laterally_or_about_the_same_as_lateralmost_edge_of_exoccipital_in_posterior_view
		covered_by_the_lateralmost_edge_of_exoccipital_in_posterior_view_
		,
		112
		does_not_or_barely_makes_contact_with_prootic_anteroventral_to_fenestra_ovalis
		has_extended_contact_with_prootic
		,
		113
		aligned_in_a_near_anteroposteriorly_plane_
		aligned_sub_vertically
		,
		114
		without_subvertical_crest_metotic_strut_
		with_clear_crest_metotic_strut_lying_anterior_to_both_external_foramina_for_hypoglossal_nerve_XII_
		with_clear_crest_metotic_strut_present_anterior_to_the_more_posterior_external_foramina_for_hypoglossal_nerve_XII_
		,
		115
		meet_along_the_midline_on_the_floor_of_the_endocranial_cavity
		do_not_meet_along_the_midline_on_the_floor_of_the_endocranial_cavity
		,
		116
		absent_or_restricted_
		well_developed_
		,
		117
		incompletely_ossified_
		almost_completely_ossified_
		,
		118
		absent_or_short_and_strongly_tapered_
		present_and_elongated_and_tubular
		,
		119
		absent
		present
		,
		120
		absent
		present
		,
		121
		not_enclosed_by_bone_
		partially_enclosed_
		fully_enclosed
		,
		122
		between_parabasisphenoid_and_prootic_
		within_prootic_only
		within_parabasisphenoid_only
		,
		123
		on_underside_of_a_horizontal_surface_
		on_the_anterior_of_a_more_vertical_upturned_process_
		,
		124
		of_moderate_size
		markedly_enlarged
		,
		125
		small_only_slightly_larger_than_cranial_nerve_XII
		large
		,
		126
		excluded_from_dorsal_border_of_foramen_magnum_by_mediodorsal_midline_contact_between_opposite_exoccipitals_
		contributes_to_border_of_foramen_magnum_
		,
		127
		absent_
		present
		,
		128
		ossified_mainly_by_prootic_and_laterosphenoid_such_that_laterosphenoid_parabasisphenoid_contact_is_absent_
		ossified_largely_by_laterosphenoid_and_parabasisphenoid_with_contact_occurring_between_these_two_elements_anterior_to_the_trigeminal_foramen_in_the_adult_braincase
		,
		129
		with_an_incompletely_ossified_border_
		border_entirely_ossified_such_that_the_ventral_ramus_of_the_opisthotic_forms_a_perilymphatic_loop_incorporating_a_loop_closure_suture_with_itself_
		,
		130
		in_a_medial_position_and_orientated_so_as_to_transmit_the_perilymphatic_duct_out_of_the_otic_capsule_in_a_posteromedial_or_posterior_direction_
		foramen_positioned_more_laterally_so_that_duct_is_transmitted_posterolaterally_laterally_and_the_foramen_is_at_least_partly_visible_in_lateral_view
		,
		131
		combined_and_undivided_
		at_least_partially_subdivided_by_prootic
		fully_divided_
		,
		132
		absent
		present
		,
		133
		largely_restricted_to_prootic_
		extends_onto_internal_surface_of_epiotic_supraoccipital
		,
		134
		less_than_50%_of_length_of_the_presacral_vertebral_column
		more_than_50%_of_length_of_the_presacral_vertebral_column_
		,
		135
		longer_than_two_thirds_of_the_femoral_length
		shorter_than_two_thirds_of_the_femoral_length
		,
		136
		absent
		present
		,
		137
		restricted_to_the_lacrimal_
		restricted_to_the_lacrimal_and_dorsal_process_of_the_maxilla_
		present_on_the_lacrimal_dorsal_process_of_the_maxilla_and_the_dorsolateral_margin_of_the_posterior_process_of_the_maxilla_the_ventral_border_of_the_antorbital_fenestra_
		,
		138
		absent_
		present
		,
		139
		terminal_
		non_terminal_posterior_rim_of_nares_in_front_of_anterior_rim_of_antorbital_fenestra
		non_terminal_posterior_rim_of_nares_behind_anterior_rim_of_antorbital_fenestra_
		,
		140
		laterally
		dorsally
		,
		141
		equal_or_greater_than_half_the_diameter_of_the_foramen_magnum_
		less_than_half_the_diameter_of_the_foramen_magnum_or_absent
		,
		142
		circular_or_elliptical_
		tall_and_narrow_the_keyhole_shaped_orbit_maximum_width_is_less_than_half_the_maximum_height_
		with_distinct_ventral_point_surrounded_by_V_shaped_dorsal_processes_of_jugal_
		,
		143
		dorsally_exposed_
		lateral_exposed
		,
		144
		absent_anterior_to_the_supratemporal_fenestra
		present_anterior_to_the_supratemporal_fenestra_
		,
		145
		present
		absent_
		,
		146
		present
		absent
		,
		147
		absent_
		present
		,
		148
		roughly_the_same
		one_dominant_palpebral_that_is_at_least_twice_the_size_of_the_other
		,
		149
		separated_from_the_lateral_edge_of_the_frontals_
		extensively_sutured_to_each_other_and_to_the_lateral_margin_of_the_frontals_
		,
		150
		absent_
		present
		,
		151
		absent_
		present
		,
		152
		dorsoventral_center_of_the_dentary_
		restricted_to_the_ventral_border_
		,
		153
		ends_well_short_of_the_dentary_symphasis
		present_through_the_dentary_symphasis_
		,
		154
		horizontal_about_in_the_same_plane_
		ventrally_deflected
		dorsally_expanded
		,
		155
		rounded_
		tapers_to_a_sharp_point
		,
		156
		without_dorsomedial_projection_posterior_to_the_glenoid_fossa_
		with_dorsomedial_projection_separated_from_glenoid_fossa_by_a_clear_concave_surface_
		with_dorsomedial_projection_continuous_with_the_glenoid_fossa_
		,
		157
		absent_
		present
		,
		158
		at_the_dorsal_margin_of_the_dentary_
		well_ventral_of_the_dorsal_margin_of_the_dentary
		,
		159
		absent_
		present_and_medial_to_the_glenoid_
		,
		160
		distally_positioned_
		present_along_one_third_of_lower_jaw_
		,
		161
		absent
		present
		,
		162
		anteroposterior_length_more_than_maximum_depth_of_dentary_ramus_but_less_than_half_the_length_of_the_mandible_
		greater_than_half_the_length_of_the_mandible
		reduced_anteroposterior_length_less_than_maximum_depth_of_dentary_ramus_
		,
		163
		present_and_small_
		present_and_large_
		absent_
		,
		164
		just_meets_the_angular
		laterally_overlaps_the_anteroventral_portion_of_the_angular_
		,
		165
		absent_
		present
		,
		166
		present_along_entire_length_of_the_dentary_
		absent_in_the_anterior_portion_
		completely_absent
		,
		167
		generally_homodont_
		markedly_heterodont_
		,
		168
		absent
		present_as_small_fine_knife_like_serrations
		present_and_enlarged_and_coarser_lower_density_denticles
		,
		169
		absent
		present
		,
		170
		absent
		present_
		,
		171
		not_mesiodistally_expanded_
		mesiodistally_expanded_above_root_in_cheek_teeth
		,
		172
		absent
		present
		,
		173
		apicobasally_tall_and_blade_like
		apicobasally_short_and_subtriangular
		,
		174
		teeth_fused_to_the_bone_of_attachment_at_the_base_
		free_at_the_base_of_the_tooth_
		,
		175
		present_
		absent_
		,
		176
		present_
		absent_
		,
		177
		present_
		absent_
		,
		178
		saddle_shaped_
		concave_with_upturned_lateral_borders_
		,
		179
		expanded_posterodorsally
		arcs_dorsally_where_the_anterior_portion_height_is_equivalent_to_the_posterior_height
		,
		180
		possesses_a_mid_line_keel_
		possesses_two_paramedian_keels
		,
		181
		shorter_or_the_same_length_as_the_mid_dorsal
		longer_than_mid_dorsal
		,
		182
		absent_
		present
		,
		183
		subequal_to_the_axis_centrum
		longer_than_the_axis_centrum_
		,
		184
		well_separated_
		nearly_touching_
		,
		185
		smooth_posteriorly_or_has_a_shallow_fossa_
		with_a_deep_excavation_with_a_thin_lamina_covering_the_anterior_extent_on_the_posterolateral_surface_
		,
		186
		absent_in_post_axial_anterior_cervical_vertebrae
		present_in_post_axial_anterior_cervical_vertebrae_
		,
		187
		absent_in_posterior_cervical_vertebrae_cervicals_6_9_
		present_in_posterior_cervical_vertebrae_cervicals_6_9_
		,
		188
		absent_
		present_as_deep_fossae_
		present_as_foramina
		,
		189
		absent
		present
		,
		190
		dorsal_to_the_ventralmost_extent_of_the_centrum_rim_
		extends_ventral_to_the_centrum_rims_
		,
		191
		unexpanded
		laterally_expanded_in_the_middle_of_the_anteroposterior_length
		expanded_anteriorly_so_that_the_spine_table_is_triangular_or_heart_shaped_in_dorsal_view
		,
		192
		absent
		present
		,
		193
		absent_
		present
		,
		194
		directed_dorsally_straight
		arc_anteriorly
		,
		195
		absent_
		present
		,
		196
		slender_and_elongated_
		short_and_stout
		,
		197
		absent
		present_with_a_flat_dorsal_margin
		present_with_a_rounded_dorsal_margin
		,
		198
		about_the_same_height_as_the_posterior_cervical_vertebrae_neural_spines_
		2_4_times_taller_as_the_posterior_cervical_vertebrae_neural_spines
		_4_times_taller_as_the_posterior_cervical_vertebrae_neural_spines
		,
		199
		close_to_the_midline_
		expand_laterally_where_both_diapophyses_and_parapophyses_originate_on_a_transverse_process
		,
		200
		separate_
		co_ossified_at_the_ventral_edge
		,
		201
		separate
		co_ossified_
		,
		202
		doesn_t_or_weakly_articulates_with_anteriorly_directed_process_preacetabular_process_of_the_ilium_
		articulates_with_the_anteriorly_directed_process_of_the_ilium
		,
		203
		bifurcated_
		a_single_unit
		,
		204
		present_in_sacrum_
		nearly_obliterated
		,
		205
		free_from_the_sacrum
		incorporated_into_the_sacrum_with_their_ribs_transverse_processes_articulating_with_the_pelvis_
		,
		206
		free_from_the_sacrum
		_incorporated_into_the_sacrum_with_their_ribs_transverse_processes_articulating_with_the_pelvis_
		,
		207
		absent_
		present
		,
		208
		almost_entirely_restricted_to_a_single_sacral_vertebra_
		shared_between_two_sacral_vertebrae_
		,
		209
		circular_
		C_shaped_in_lateral_view_
		,
		210
		absent_
		present
		,
		211
		not_elongated_
		elongated_more_than_a_quarter_of_the_adjacent_centrum_
		,
		212
		more_than_0.55_
		less_than_0.55_
		,
		213
		present_and_unfused
		fused_into_a_furcula_
		clavicles_absent
		,
		214
		present
		absent
		,
		215
		T_shaped_
		anterolateral_processes_reduced_or_absent_
		,
		216
		more_than_75_percent_of_humerus_length
		less_than_75_percent_of_humerus_length
		,
		217
		straight_convex_or_partially_concave_
		markedly_concave_
		,
		218
		less_than_3_times_distal_width
		more_than_3_times_distal_width
		,
		219
		absent
		present
		,
		220
		in_the_about_the_same_plane_as_ventral_edge_of_the_scapula
		distinctly_raised_above_the_ventral_edge_of_the_scapula
		,
		221
		distinct_notch_between_the_two_elements
		uninterrupted_edge_between_the_two_elements
		,
		222
		subcircular_in_lateral_view_
		with_post_glenoid_process_notch_ventral_to_glenoid_
		,
		223
		short
		elongate_and_expanded_posteriorly_only
		elongate_and_expanded_posteriorly_and_anteriorly
		,
		224
		absent_
		present
		,
		225
		smooth_
		possesses_a_swollen_tuber
		,
		226
		rounded
		distinctly_hooked
		,
		227
		posterolaterally_
		directed_posteroventrally
		,
		228
		absent_
		present
		,
		229
		absent_
		present
		,
		230
		less_than_30%_down_the_length_of_the_humerus_
		more_than_30%_down_the_length_of_the_humerus
		,
		231
		longer_than_or_subequal_to_0.6_of_the_length_of_the_femur
		shorter_than_0.6_of_the_length_of_the_femur_
		,
		232
		confined_to_the_proximal_surface
		posteriorly_expanded_and_hooked_
		,
		233
		continuous_with_the_deltopectoral_crest_
		separated_by_a_gap_from_the_deltopectoral_crest
		,
		234
		present
		absent
		,
		235
		narrower_or_equal_to_30%_of_humerus_length_
		greater_than_30%_of_humerus_length
		,
		236
		expanded_more_than_twice_the_width_of_the_midshaft_of_the_humerus_
		expanded_less_than_twice_the_width_of_the_midshaft_of_the_humerus
		,
		237
		absent_
		present_
		,
		238
		rounded_and_convex_
		squared_off_where_the_distal_surface_is_nearly_flat
		,
		239
		anteroposteriorly_compressed_or_oval_shaped
		with_anterior_expansion_
		,
		240
		simply_convex
		shallow_longitudinal_groove_on_the_posterior_side_
		,
		241
		longer_than_80%_of_humerus_length_
		shorter_than_80%_of_humerus_length
		,
		242
		equi_dimensional_
		elongate
		,
		243
		shorter_than_the_longest_metacarpal
		longer_than_the_longest_metacarpal
		,
		244
		absent
		present
		,
		245
		_.5_
		_.5
		,
		246
		overlap
		abut_one_another_without_overlapping
		,
		247
		accounts_for_less_than_0.3_of_the_total_length_of_humerus_plus_radius
		more_than_0.3_but_less_than_0.4_of_the_total_length_of_humerus_plus_radius
		more_than_0.4_of_the_total_length_of_humerus_plus_radius
		,
		248
		subequal_other_distal_carpals_
		significantly_larger_than_other_distal_carpals_
		,
		249
		present
		absent
		,
		250
		absent_or_shallow_and_symmetrical_
		deep_and_asymmetrical_
		,
		251
		less_than_0.35_of_the_total_length_of_the_bone_
		more_than_0.35_of_the_total_length_of_the_bone_
		,
		252
		longer_than_the_ungual
		subequal_or_shorter_than_the_ungual_
		,
		253
		is_not_the_longest_non_ungual_phalanx_of_the_manus
		is_the_longest_non_ungual_phalanx_of_the_manus_
		,
		254
		approximately_aligned_or_slightly_offset_
		lateral_condyle_strongly_distally_expanded_relative_to_medial_condyle_
		,
		255
		shorter_than_first_phalanx_
		longer_than_first_phalanx_
		,
		256
		shorter_than_metacarpal_III_
		equal_to_or_longer_than_metacarpal_III
		,
		257
		blunt_unguals_on_at_least_digits_II_and_III_
		trenchant_unguals_on_digits_I_III
		,
		258
		five_phalanges_
		four_phalanges_
		three_or_two_phalanges
		one_phalanx
		,
		259
		present
		reduced_to_a_nubin_or_absent
		,
		260
		longest_of_the_metacarpals
		about_the_same_length_or_shorter_than_metacarpal_III
		,
		261
		about_the_same_width_as_that_of_metacarpals_I_III
		significantly_narrower_than_that_of_metacarpals_I_III
		,
		262
		less_than_or_equal_to_50%_of_total_forelimb_length_
		more_than_50%_of_total_forelimb_length_
		,
		263
		possesses_one_or_more_phalanges_
		absent_or_reduced_to_a_tiny_nubbin
		,
		264
		projects_laterally_or_ventrolaterally_
		projects_ventrally_
		,
		265
		absent_
		present_and_divides_the_anterior_preacetabular_process_from_the_posterior_postacetabular_process_
		confluent_with_anterior_extent_of_the_anterior_preacetabular_process_of_the_ilium
		,
		266
		vertical_
		anterodorsally_inclined
		,
		267
		thick_
		thin_ridge
		,
		268
		absent_
		present_
		,
		269
		short_and_does_not_extend_anterior_to_the_acetabulum_
		long_and_extends_anterior_to_the_acetabulum_but_shorter_than_the_posterior_process_of_the_ilium
		sub_equal_or_longer_than_the_posterior_process_of_the_ilium
		,
		270
		mainly_vertically_orientated_0_20o_
		ventrolaterally_deflected_about_45o_
		,
		271
		absent_
		present_as_a_embankment_on_the_lateral_side_of_the_posterior_portion_of_the_ilium_
		present_as_a_deep_fossa_on_the_ventral_surface_of_postacetabular_part_of_the_ilium_
		,
		272
		absent
		present_
		,
		273
		convex
		straight_
		concave_
		,
		274
		absent_
		present_
		,
		275
		rounded_or_blade_like
		flat
		,
		276
		height_about_the_same_or_shorter_than_the_distance_from_the_dorsal_portion_of_the_supra_acetabular_rim_to_the_pubis_ischium_contact
		expanded_dorsally_height_markedly_taller_than_the_dorsal_portion_of_the_supra_acetabular_rim_to_the_pubis_ischium_contact_
		,
		277
		mainly_vertical_in_lateral_aspect_
		well_expanded_posteriorly_to_the_anterior_margin_of_the_postacetabular_embayment
		,
		278
		less_than_70%_of_femoral_length_
		more_than_70%_or_more_of_femoral_length
		,
		279
		anteroventral_
		rotated_posteroventrally_to_lie_alongside_the_ischium_opisthopubic_
		,
		280
		absent_anterior_margin_unexpanded
		present_anterior_margin_expanded_into_a_process
		,
		281
		small_
		enlarged
		,
		282
		shorter_or_subequal_to_the_ischium
		longer_than_ischium_
		,
		283
		unexpanded
		expanded_relative_to_the_shaft_pubis_boot_
		,
		284
		mediolaterally_thick_and_rounded
		mediolaterally_thin_
		,
		285
		shorter_than_33%_of_the_length_of_the_shaft_of_the_pubis_
		greater_than_33%_of_the_length_of_the_shaft_of_the_pubis
		,
		286
		articular_surfaces_with_the_ilium_and_the_ischium_continuous
		articular_surfaces_with_the_ilium_and_the_ischium_separated_by_a_groove_or_gap
		,
		287
		present_and_extended_ventrally
		present_and_reduced_to_a_thin_proximal_contact_
		absent
		,
		288
		similar_anteroposterior_thickness_as_the_rest_of_the_pubic_apron
		thickened_process
		,
		289
		nearly_as_broad_as_proximal_width
		significantly_narrower_than_proximal_width
		mediolaterally_compressed_and_not_broader_than_anteroposteriorly_deep_
		,
		290
		smooth
		elongated_ridge
		,
		291
		restricted_to_the_medial_edge_
		extensive_contact_but_the_dorsal_margins_are_separated_
		extensive_contact_and_the_dorsal_margins_contact_each_other
		,
		292
		midline_contact_to_the_distal_end
		midline_gap_between_the_distal_ends
		,
		293
		thin_plate_like
		rounded_or_elliptical
		sub_triangular_
		,
		294
		unexpanded
		expanded_relative_to_the_ischial_shaft_ischial_boot_
		,
		295
		confluent_with_the_pubic_peduncle_
		offset_from_the_pubic_peduncle_by_a_notch
		,
		296
		continuous_ventral_margin
		notch_present
		abrupt_change_in_angle_between_the_proximal_end_and_the_shaft
		,
		297
		articular_surfaces_with_the_ilium_and_the_pubis_continuous_
		articular_surfaces_with_the_ilium_and_the_pubis_continuous_but_separated_by_a_fossa
		articular_surfaces_with_the_ilium_and_the_pubis_separated_by_a_large_concave_surface_
		,
		298
		about_the_same_length_or_shorter_than_the_dorsal_margin_of_the_iliac_blade_minus_the_anterior_process_
		markedly_longer_than_the_dorsal_margin_of_iliac_blade_minus_the_anterior_process_
		,
		299
		femur_longer_or_about_the_same_length_as_the_tibia_fibula
		tibia_longer
		,
		300
		absent
		small_and_rounded_
		offset_medially_or_posteriorly_relative_to_the_posteromedial_tuber
		large_and_hooked_posteriorly
		,
		301
		present_and_small_
		present_and_largest_of_the_proximal_tubera
		absent
		,
		302
		present_as_an_expansion
		absent_the_anterolateral_face_is_flat
		,
		303
		rounded
		flat_straight
		,
		304
		smooth_transition_from_the_femoral_shaft_to_the_head
		notch
		concave_emargination
		,
		305
		anterior_60_90_degrees_
		anteromedial_20_60_degrees_
		medial_0_20_degrees_
		,
		306
		rounded
		hook_shaped
		,
		307
		smooth_
		sharp_ridge_dorsolateral_trochanter_of_some_
		rounded_ridge_dorsolateral_trochanter_of_some_
		,
		308
		absent_
		present_and_forms_a_steep_margin_with_the_shaft_but_is_completely_connected_to_the_shaft_
		present_and_forms_a_steep_margin_with_the_shaft_and_separated_from_the_shaft_by_a_marked_cleft_
		,
		309
		rounded_
		straight
		,
		310
		smooth_featureless_
		ventral_emargination_present
		,
		311
		absent_
		present
		,
		312
		absent_
		present
		,
		313
		level_with_the_greater_trochanter_
		ventrally_descended_
		,
		314
		rounded_and_smooth_
		transverse_groove_that_is_straight_
		transverse_groove_that_is_curved_
		,
		315
		blade_like_with_a_distinct_asymmetric_apex_located_medially_
		low_on_the_proximal_portion_of_the_femur_and_without_a_distinct_medial_asymmetrical_apex_fourth_trochanter_
		,
		316
		mound_like_and_rounded
		a_sharp_flange_
		absent_no_distinct_ridge_for_the_attachment_of_the_M._caudifemoralis_
		,
		317
		symmetrical_with_distal_and_proximal_margins_forming_similar_low_angle_slopes_to_the_shaft_
		asymmetrical_with_distal_margin_forming_a_steeper_angle_to_the_shaft
		,
		318
		prominent_
		not_projecting_markedly_beyond_shaft_
		,
		319
		obtuse_
		about_a_right_angle_
		,
		320
		tapers_to_a_point_on_the_medial_portion_in_distal_view
		smoothly_rounded_in_distal_view
		,
		321
		nearly_flat_or_flat
		groove_separating_the_medial_condyle_from_the_lateral_condyle
		,
		322
		smooth
		deep_groove
		,
		323
		thickness_diameter_0.3_
		thin_thickness_diameter_0.2_
		very_thin_thickness_diameter_0.2_
		,
		324
		less_than_1_4_the_length_of_the_shaft_
		between_and_1_3_the_length_of_the_shaft
		,
		325
		smooth
		distinct_scar_orientated_mediolaterally
		,
		326
		smaller_or_equal_in_size_to_the_medial_condyle_
		larger_than_the_medial_condyle
		,
		327
		rounded
		squared_off_near_90o_or_acute_90o
		,
		328
		absent_or_just_a_slight_bump
		present_and_straight_
		present_arcs_anterolaterally
		,
		329
		flat_or_convex
		concave_the_posterior_condyles_of_the_tibia_are_separated_from_the_cnemial_crest_by_a_concave_surface
		,
		330
		simply_convex_or_flat
		depressed_
		,
		331
		offset_anteriorly_from_the_medial_condyle
		level_with_the_medial_condyle_at_its_posterior_border_
		,
		332
		rounded_
		squared_off
		,
		333
		smooth
		dorsoventrally_oriented_crest_present_fibular_crest_
		,
		334
		absent_
		present_and_nearly_contacts_or_contacts_fibula_
		present_and_extends_well_posterior_to_the_fibula_
		,
		335
		straight_or_convex_
		concave_
		,
		336
		rounded_surface
		distinct_proximodistally_oriented_ridge_present
		,
		337
		smooth_and_featureless
		dorsoventrally_oriented_groove_or_gap
		,
		338
		smooth_rounded
		proximodistally_oriented_groove
		,
		339
		crest_shaped_low_
		knob_shaped_or_tab_like_robust_
		,
		340
		near_the_proximal_portion_
		near_the_mid_point_between_the_proximal_and_distal_ends_
		,
		341
		rounded_or_slightly_elliptical
		mediolaterally_compressed_
		,
		342
		rounded
		tapers_to_a_point_and_arched_anteromedially
		,
		343
		symmetrical_or_nearly_symmetrical_
		posterior_part_expanded_posteriorly
		,
		344
		smooth
		banked_with_an_articular_facet_that_articulates_with_the_astragalus
		,
		345
		angled_anterodorsally_asymmetrical_
		rounded_or_flat_symmetrical_
		,
		346
		ossified_
		absent
		,
		347
		broader_than_distal_tarsal_3
		subequal_to_distal_tarsal_3_
		,
		348
		more_than_half_of_lateral_surface_of_distal_tarsal_4
		less_than_half_of_lateral_surface_of_distal_tarsal_4_
		,
		349
		tapers_to_point_or_poorly_ventrally_expanded
		ventrally_expanded_into_a_small_process
		,
		350
		blunt_
		pointed
		,
		351
		without_a_distinct_medial_process_present_in_the_anteroposterior_middle_of_the_element
		with_a_distinct_medial_process_present_in_the_anteroposterior_middle_of_the_element
		,
		352
		without_foramen_foramina
		with_foramen_foramina_
		,
		353
		flat
		distinct_proximally_raised_region_on_the_posterior_portion_heel_of_Sereno_and_Arcucci_1993_1994_
		,
		354
		thick_
		thin_lamina
		,
		355
		absent_or_poorly_expanded
		expanded_into_a_distinct_raised_process_posterior_ascending_process_of_Sereno_and_Arcucci_1994_
		,
		356
		absent_
		present_and_less_than_the_height_of_the_dorsoventral_height_of_the_posterior_side_of_the_astragalus_
		present_and_greater_than_the_height_of_the_dorsoventral_height_of_the_posterior_side_astragalus_
		,
		357
		shallow_depression
		reduced_to_a_foramen_or_absent
		,
		358
[truncated: 324 more rows]
[truncated: 1 more columns]
